# Supplementary material for: DNA barcoding the ichthyofauna of the Beibu Gulf: Implications for fisheries management in a seafood market hub
Source: Ecol Evol. 2023 Dec 11;13(12):e10822. doi: 10.1002/ece3.10822 (PMC10711522; doi:10.1002/ece3.10822)
Supplement: Supplementary file 4 — Table S1. [file ECE3-13-e10822-s002.xlsx]

## Sheet: Sheet1
Sampling information of The Beibu Gulf Fish (1 to 24 is location sampling; 25 to 31 is harbours sampling:Fangchenggang, Qisha, Beihai, Weizhou Island, Jianghong, Wushi, Basuo, respectively)
Taxonomy Metadata					Specimen Info Metadata					Collection Info Metadata
Order	Family	genus	species	Identifiers	Sample ID	Museum ID	Field Institution Storing	Museum Institution Storing	Genbank Accession Number	Country/Ocean	State/Province	Collectors	Collection Date	Region	origin	Lat	Lon
Albuliformes	Albulidae	Albula	Albula glossodonta	Murong YI	GOU101715	GOU101715	Guangdong Ocean University	Guangdong Ocean University	OQ552889	China	Beibu Guif	Murong YI	2017-10-07	15	trawling	19.75	108.75
Anguilliformes	Synaphobranchidae	Dysomma	Dysomma anguillare	Murong YI	ZBL001198	ZBL001198	Guangdong Ocean University	Guangdong Ocean University	OQ552890	China	Beibu Guif	Murong YI	2021-04-02	14	trawling	19.75	108.25
Anguilliformes	Muraenidae	Gymnothorax	Gymnothorax thyrsoideus	Murong YI	GOU101764	GOU101764	Guangdong Ocean University	Guangdong Ocean University	OQ552891	China	Beibu Guif	Murong YI	2017-08-30	13	trawling	19.75	107.75
Anguilliformes	Muraenesocidae	Muraenesox	Muraenesox cinereus	Changping Jiang	BBG003001	BBG003001	Guangdong Ocean University	Guangdong Ocean University	OQ552892	China	Beibu Guif	Changping Jiang	2022-09-02	12	trawling	20.25	109.75
Anguilliformes	Muraenesocidae	Muraenesox	Muraenesox cinereus	Murong YI	GOU100479	GOU100479	Guangdong Ocean University	Guangdong Ocean University	OQ552893	China	Beibu Guif	Murong YI	2014-09-25	26	harbor	21.5764	108.486
Anguilliformes	Ophichthidae	Pisodonophis	Pisodonophis boro	Murong YI	GOU100475	GOU100475	Guangdong Ocean University	Guangdong Ocean University	OQ552894	China	Beibu Guif	Murong YI	2014-09-25	26	harbor	21.5764	108.486
Anguilliformes	Ophichthidae	Pisodonophis	Pisodonophis cancrivorus	Murong YI	GOU100476	GOU100476	Guangdong Ocean University	Guangdong Ocean University	OQ552895	China	Beibu Guif	Murong YI	2014-09-25	26	harbor	21.5764	108.486
Anguilliformes	Ophichthidae	Muraenichthys	Scolecenchelys macroptera	Murong YI	GOU101789	GOU101789	Guangdong Ocean University	Guangdong Ocean University	OQ552896	China	Beibu Guif	Murong YI	2017-02-16	5	trawling	20.75	108.25
Anguilliformes	Muraenidae	Uropterygius	Uropterygius micropterus	Murong YI	GOU101793	GOU101793	Guangdong Ocean University	Guangdong Ocean University	OQ552897	China	Beibu Guif	Murong YI	2017-02-15	6	trawling	20.75	108.75
Aulopiformes	Synodontidae	Harpadon	Harpadon nehereus	Murong YI	GOU101830	GOU101830	Guangdong Ocean University	Guangdong Ocean University	OQ552898	China	Beibu Guif	Murong YI	2017-02-16	1	trawling	21.25	108.25
Aulopiformes	Synodontidae	Harpadon	Harpadon nehereus	Murong YI	ZBL000621	ZBL000621	Guangdong Ocean University	Guangdong Ocean University	OQ552899	China	Beibu Guif	Murong YI	2021-04-02	11	trawling	20.25	109.25
Aulopiformes	Synodontidae	Harpadon	Harpadon nehereus	Murong YI	GOU102961	GOU102961	Guangdong Ocean University	Guangdong Ocean University	OQ552900	China	Beibu Guif	Murong YI	2019-04-22	29	harbor	21.0307	109.713
Aulopiformes	Synodontidae	Saurida	Saurida elongata	Murong YI	GOU100498	GOU100498	Guangdong Ocean University	Guangdong Ocean University	OQ552901	China	Beibu Guif	Murong YI	2014-08-23	29	harbor	21.0307	109.713
Aulopiformes	Synodontidae	Saurida	Saurida tumbil	Murong YI	ZBL000942	ZBL000942	Guangdong Ocean University	Guangdong Ocean University	OQ552902	China	Beibu Guif	Murong YI	2021-04-02	1	trawling	21.25	108.25
Aulopiformes	Synodontidae	Saurida	Saurida tumbil	Murong YI	ZBL000943	ZBL000943	Guangdong Ocean University	Guangdong Ocean University	OQ552903	China	Beibu Guif	Murong YI	2021-04-02	1	trawling	21.25	108.25
Aulopiformes	Synodontidae	Saurida	Saurida tumbil	Murong YI	ZBL000944	ZBL000944	Guangdong Ocean University	Guangdong Ocean University	OQ552904	China	Beibu Guif	Murong YI	2021-04-02	1	trawling	21.25	108.25
Aulopiformes	Synodontidae	Saurida	Saurida tumbil	Zhisen Luo	BBG416001	BBG416001	Guangdong Ocean University	Guangdong Ocean University	OQ552905	China	Beibu Guif	Zhisen Luo	2022-04-06	10	trawling	20.25	108.75
Aulopiformes	Synodontidae	Saurida	Saurida tumbil	Zhisen Luo	BBG416009	BBG416009	Guangdong Ocean University	Guangdong Ocean University	OQ552906	China	Beibu Guif	Zhisen Luo	2022-04-06	10	trawling	20.25	108.75
Aulopiformes	Synodontidae	Saurida	Saurida tumbil	Zhisen Luo	BBG416010	BBG416010	Guangdong Ocean University	Guangdong Ocean University	OQ552907	China	Beibu Guif	Zhisen Luo	2022-04-06	10	trawling	20.25	108.75
Aulopiformes	Synodontidae	Saurida	Saurida tumbil	Murong YI	GOU100417	GOU100417	Guangdong Ocean University	Guangdong Ocean University	OQ552908	China	Beibu Guif	Murong YI	2014-09-01	26	harbor	21.5764	108.486
Aulopiformes	Synodontidae	Trachinocephalus	Trachinocephalus myops	Murong YI	ZBL000625	ZBL000625	Guangdong Ocean University	Guangdong Ocean University	OQ552909	China	Beibu Guif	Murong YI	2021-04-02	7	trawling	20.75	109.25
Aulopiformes	Synodontidae	Trachinocephalus	Trachinocephalus myops	Murong YI	GOU100482	GOU100482	Guangdong Ocean University	Guangdong Ocean University	OQ552910	China	Beibu Guif	Murong YI	2014-09-25	26	harbor	21.5764	108.486
Aulopiformes	Synodontidae	Trachinocephalus	Trachinocephalus myops	Murong YI	GOU102967	GOU102967	Guangdong Ocean University	Guangdong Ocean University	OQ552911	China	Beibu Guif	Murong YI	2019-04-22	29	harbor	21.0307	109.713
Beloniformes	Exocoetidae	Cypselurus	Cypselurus oligolepis	Murong YI	GOU102868	GOU102868	Guangdong Ocean University	Guangdong Ocean University	OQ552912	China	Beibu Guif	Murong YI	2019-04-21	27	harbor	21.4259	109.129
Beloniformes	Exocoetidae	Cypselurus	Cypselurus oligolepis	Murong YI	GOU102869	GOU102869	Guangdong Ocean University	Guangdong Ocean University	OQ552913	China	Beibu Guif	Murong YI	2019-04-21	27	harbor	21.4259	109.129
Beloniformes	Exocoetidae	Cypselurus	Cypselurus oligolepis	Murong YI	GOU102870	GOU102870	Guangdong Ocean University	Guangdong Ocean University	OQ552914	China	Beibu Guif	Murong YI	2019-04-21	27	harbor	21.4259	109.129
Beloniformes	Exocoetidae	Cypselurus	Cypselurus oligolepis	Murong YI	GOU102871	GOU102871	Guangdong Ocean University	Guangdong Ocean University	OQ552915	China	Beibu Guif	Murong YI	2019-04-21	27	harbor	21.4259	109.129
Beloniformes	Exocoetidae	Cypselurus	Cypselurus oligolepis	Murong YI	GOU102872	GOU102872	Guangdong Ocean University	Guangdong Ocean University	OQ552916	China	Beibu Guif	Murong YI	2019-04-21	27	harbor	21.4259	109.129
Beloniformes	Exocoetidae	Cypselurus	Cypselurus oligolepis	Murong YI	GOU100528	GOU100528	Guangdong Ocean University	Guangdong Ocean University	OQ552917	China	Beibu Guif	Murong YI	2014-08-23	29	harbor	21.0307	109.713
Beloniformes	Exocoetidae	Cypselurus	Cypselurus oligolepis	Murong YI	GOU100791	GOU100791	Guangdong Ocean University	Guangdong Ocean University	OQ552918	China	Beibu Guif	Murong YI	2016-05-11	29	harbor	21.0307	109.713
Beloniformes	Belonidae	Strongylura	Strongylura leiura	Murong YI	ZBL000520	ZBL000520	Guangdong Ocean University	Guangdong Ocean University	OQ552919	China	Beibu Guif	Murong YI	2021-04-02	11	trawling	20.25	109.25
Beloniformes	Belonidae	Strongylura	Strongylura leiura	Murong YI	GOU100507	GOU100507	Guangdong Ocean University	Guangdong Ocean University	OQ552920	China	Beibu Guif	Murong YI	2014-08-23	29	harbor	21.0307	109.713
Beloniformes	Belonidae	Strongylura	Tylosurus crocodilus	Murong YI	ZBL000519	ZBL000519	Guangdong Ocean University	Guangdong Ocean University	OQ552921	China	Beibu Guif	Murong YI	2021-04-02	9	trawling	20.25	108.25
Beloniformes	Belonidae	Strongylura	Tylosurus crocodilus	Murong YI	ZBL000518	ZBL000518	Guangdong Ocean University	Guangdong Ocean University	OQ552922	China	Beibu Guif	Murong YI	2021-04-02	11	trawling	20.25	109.25
Beryciformes	Holocentridae	Sargocentron	Sargocentron rubrum	Murong YI	GOU100153	GOU100153	Guangdong Ocean University	Guangdong Ocean University	OQ552923	China	Beibu Guif	Murong YI	2014-12-15	31	harbor	19.1208	108.654
Carcharhiniformes	Carcharhinidae	Carcharhinus	Carcharhinus limbatus	Murong YI	GOU101333	GOU101333	Guangdong Ocean University	Guangdong Ocean University	OQ552924	China	Beibu Guif	Murong YI	2016-08-11	31	harbor	19.1208	108.654
Carcharhiniformes	Carcharhinidae	Scoliodon	Scoliodon macrorhynchos	Changping Jiang	BBG002006	BBG002006	Guangdong Ocean University	Guangdong Ocean University	OQ552925	China	Beibu Guif	Changping Jiang	2022-09-02	3	trawling	21.25	109.25
Carcharhiniformes	Carcharhinidae	Scoliodon	Scoliodon macrorhynchos	Changping Jiang	BBG002007	BBG002007	Guangdong Ocean University	Guangdong Ocean University	OQ552926	China	Beibu Guif	Changping Jiang	2022-09-02	3	trawling	21.25	109.25
Carcharhiniformes	Sphyrnidae	Sphyrna	Sphyrna lewini	Murong YI	GOU101087	GOU101087	Guangdong Ocean University	Guangdong Ocean University	OQ552927	China	Beibu Guif	Murong YI	2016-05-05	31	harbor	19.1208	108.654
Clupeiformes	Clupeidae	Anodontostoma	Anodontostoma chacunda	Murong YI	GOU101042	GOU101042	Guangdong Ocean University	Guangdong Ocean University	OQ552928	China	Beibu Guif	Murong YI	2016-05-04	31	harbor	19.1208	108.654
Clupeiformes	Chirocentridae	Chirocentrus	Chirocentrus nudus	Murong YI	GOU100407	GOU100407	Guangdong Ocean University	Guangdong Ocean University	OQ552929	China	Beibu Guif	Murong YI	2014-09-01	26	harbor	21.5764	108.486
Clupeiformes	Engraulidae	Encrasicholina	Encrasicholina heteroloba	Murong YI	ZBL000355	ZBL000355	Guangdong Ocean University	Guangdong Ocean University	OQ552930	China	Beibu Guif	Murong YI	2021-03-02	4	trawling	21.25	109.75
Clupeiformes	Engraulidae	Encrasicholina	Encrasicholina heteroloba	Murong YI	ZBL000358	ZBL000358	Guangdong Ocean University	Guangdong Ocean University	OQ552931	China	Beibu Guif	Murong YI	2021-03-02	4	trawling	21.25	109.75
Clupeiformes	Clupeidae	Escualosa	Escualosa thoracata	Murong YI	GOU103067	GOU103067	Guangdong Ocean University	Guangdong Ocean University	OQ552932	China	Beibu Guif	Murong YI	2019-04-22	29	harbor	21.0307	109.713
Clupeiformes	Clupeidae	Escualosa	Escualosa thoracata	Murong YI	GOU103068	GOU103068	Guangdong Ocean University	Guangdong Ocean University	OQ552933	China	Beibu Guif	Murong YI	2019-04-22	29	harbor	21.0307	109.713
Clupeiformes	Clupeidae	Tenualosa	Hilsa kelee	Murong YI	GOU100497	GOU100497	Guangdong Ocean University	Guangdong Ocean University	OQ552934	China	Beibu Guif	Murong YI	2014-08-23	29	harbor	21.0307	109.713
Clupeiformes	Clupeidae	Tenualosa	Hilsa kelee	Murong YI	GOU101032	GOU101032	Guangdong Ocean University	Guangdong Ocean University	OQ552935	China	Beibu Guif	Murong YI	2016-05-04	31	harbor	19.1208	108.654
Clupeiformes	Clupeidae	Tenualosa	Hilsa kelee	Murong YI	GOU101033	GOU101033	Guangdong Ocean University	Guangdong Ocean University	OQ552936	China	Beibu Guif	Murong YI	2016-05-04	31	harbor	19.1208	108.654
Clupeiformes	Clupeidae	Tenualosa	Hilsa kelee	Murong YI	GOU101034	GOU101034	Guangdong Ocean University	Guangdong Ocean University	OQ552937	China	Beibu Guif	Murong YI	2016-05-04	31	harbor	19.1208	108.654
Clupeiformes	Clupeidae	Tenualosa	Hilsa kelee	Murong YI	GOU101035	GOU101035	Guangdong Ocean University	Guangdong Ocean University	OQ552938	China	Beibu Guif	Murong YI	2016-05-04	31	harbor	19.1208	108.654
Clupeiformes	Clupeidae	Tenualosa	Hilsa kelee	Murong YI	GOU101036	GOU101036	Guangdong Ocean University	Guangdong Ocean University	OQ552939	China	Beibu Guif	Murong YI	2016-05-04	31	harbor	19.1208	108.654
Clupeiformes	Clupeidae	Tenualosa	Hilsa kelee	Murong YI	GOU101037	GOU101037	Guangdong Ocean University	Guangdong Ocean University	OQ552940	China	Beibu Guif	Murong YI	2016-05-04	31	harbor	19.1208	108.654
Clupeiformes	Pristigasteridae	Ilisha	Ilisha elongata	Murong YI	GOU101065	GOU101065	Guangdong Ocean University	Guangdong Ocean University	OQ552941	China	Beibu Guif	Murong YI	2016-05-05	31	harbor	19.1208	108.654
Clupeiformes	Pristigasteridae	Ilisha	Ilisha elongata	Murong YI	GOU101066	GOU101066	Guangdong Ocean University	Guangdong Ocean University	OQ552942	China	Beibu Guif	Murong YI	2016-05-05	31	harbor	19.1208	108.654
Clupeiformes	Pristigasteridae	Ilisha	Ilisha melastoma	Murong YI	ZBL000569	ZBL000569	Guangdong Ocean University	Guangdong Ocean University	OQ552943	China	Beibu Guif	Murong YI	2021-04-02	8	trawling	20.75	109.75
Clupeiformes	Pristigasteridae	Ilisha	Ilisha melastoma	Murong YI	ZBL000490	ZBL000490	Guangdong Ocean University	Guangdong Ocean University	OQ552944	China	Beibu Guif	Murong YI	2021-04-02	9	trawling	20.25	108.25
Clupeiformes	Pristigasteridae	Ilisha	Ilisha melastoma	Murong YI	GOU100395	GOU100395	Guangdong Ocean University	Guangdong Ocean University	OQ552945	China	Beibu Guif	Murong YI	2014-09-01	26	harbor	21.5764	108.486
Clupeiformes	Pristigasteridae	Ilisha	Ilisha melastoma	Murong YI	GOU101013	GOU101013	Guangdong Ocean University	Guangdong Ocean University	OQ552946	China	Beibu Guif	Murong YI	2016-05-04	31	harbor	19.1208	108.654
Clupeiformes	Pristigasteridae	Ilisha	Ilisha melastoma	Murong YI	GOU101014	GOU101014	Guangdong Ocean University	Guangdong Ocean University	OQ552947	China	Beibu Guif	Murong YI	2016-05-04	31	harbor	19.1208	108.654
Clupeiformes	Pristigasteridae	Ilisha	Ilisha melastoma	Murong YI	GOU101015	GOU101015	Guangdong Ocean University	Guangdong Ocean University	OQ552948	China	Beibu Guif	Murong YI	2016-05-04	31	harbor	19.1208	108.654
Clupeiformes	Pristigasteridae	Ilisha	Ilisha melastoma	Murong YI	GOU101016	GOU101016	Guangdong Ocean University	Guangdong Ocean University	OQ552949	China	Beibu Guif	Murong YI	2016-05-04	31	harbor	19.1208	108.654
Clupeiformes	Clupeidae	Konosirus	Konosirus punctatus	Murong YI	GOU103018	GOU103018	Guangdong Ocean University	Guangdong Ocean University	OQ552950	China	Beibu Guif	Murong YI	2019-04-22	29	harbor	21.0307	109.713
Clupeiformes	Clupeidae	Konosirus	Konosirus punctatus	Murong YI	GOU103019	GOU103019	Guangdong Ocean University	Guangdong Ocean University	OQ552951	China	Beibu Guif	Murong YI	2019-04-22	29	harbor	21.0307	109.713
Clupeiformes	Clupeidae	Konosirus	Konosirus punctatus	Murong YI	GOU103020	GOU103020	Guangdong Ocean University	Guangdong Ocean University	OQ552952	China	Beibu Guif	Murong YI	2019-04-22	29	harbor	21.0307	109.713
Clupeiformes	Clupeidae	Konosirus	Konosirus punctatus	Murong YI	GOU103021	GOU103021	Guangdong Ocean University	Guangdong Ocean University	OQ552953	China	Beibu Guif	Murong YI	2019-04-22	29	harbor	21.0307	109.713
Clupeiformes	Clupeidae	Konosirus	Konosirus punctatus	Murong YI	GOU103022	GOU103022	Guangdong Ocean University	Guangdong Ocean University	OQ552954	China	Beibu Guif	Murong YI	2019-04-22	29	harbor	21.0307	109.713
Clupeiformes	Clupeidae	Konosirus	Konosirus punctatus	Murong YI	GOU103023	GOU103023	Guangdong Ocean University	Guangdong Ocean University	OQ552955	China	Beibu Guif	Murong YI	2019-04-22	29	harbor	21.0307	109.713
Clupeiformes	Clupeidae	Nematalosa	Nematalosa japonica	Murong YI	ZBL000329	ZBL000329	Guangdong Ocean University	Guangdong Ocean University	OQ552956	China	Beibu Guif	Murong YI	2021-03-02	4	trawling	21.25	109.75
Clupeiformes	Clupeidae	Nematalosa	Nematalosa japonica	Murong YI	ZBL000330	ZBL000330	Guangdong Ocean University	Guangdong Ocean University	OQ552957	China	Beibu Guif	Murong YI	2021-03-02	4	trawling	21.25	109.75
Clupeiformes	Clupeidae	Nematalosa	Nematalosa japonica	Murong YI	ZBL000331	ZBL000331	Guangdong Ocean University	Guangdong Ocean University	OQ552958	China	Beibu Guif	Murong YI	2021-03-02	4	trawling	21.25	109.75
Clupeiformes	Clupeidae	Nematalosa	Nematalosa japonica	Murong YI	ZBL000332	ZBL000332	Guangdong Ocean University	Guangdong Ocean University	OQ552959	China	Beibu Guif	Murong YI	2021-03-02	4	trawling	21.25	109.75
Clupeiformes	Clupeidae	Nematalosa	Nematalosa japonica	Murong YI	ZBL000333	ZBL000333	Guangdong Ocean University	Guangdong Ocean University	OQ552960	China	Beibu Guif	Murong YI	2021-03-02	4	trawling	21.25	109.75
Clupeiformes	Clupeidae	Nematalosa	Nematalosa japonica	Murong YI	ZBL000626	ZBL000626	Guangdong Ocean University	Guangdong Ocean University	OQ552961	China	Beibu Guif	Murong YI	2021-04-02	7	trawling	20.75	109.25
Clupeiformes	Clupeidae	Nematalosa	Nematalosa japonica	Murong YI	ZBL000628	ZBL000628	Guangdong Ocean University	Guangdong Ocean University	OQ552962	China	Beibu Guif	Murong YI	2021-04-02	7	trawling	20.75	109.25
Clupeiformes	Clupeidae	Nematalosa	Nematalosa japonica	Murong YI	ZBL000568	ZBL000568	Guangdong Ocean University	Guangdong Ocean University	OQ552963	China	Beibu Guif	Murong YI	2021-04-02	8	trawling	20.75	109.75
Clupeiformes	Clupeidae	Nematalosa	Nematalosa japonica	Murong YI	GOU102814	GOU102814	Guangdong Ocean University	Guangdong Ocean University	OQ552964	China	Beibu Guif	Murong YI	2019-04-19	26	harbor	21.5764	108.486
Clupeiformes	Clupeidae	Nematalosa	Nematalosa japonica	Murong YI	GOU102815	GOU102815	Guangdong Ocean University	Guangdong Ocean University	OQ552965	China	Beibu Guif	Murong YI	2019-04-19	26	harbor	21.5764	108.486
Clupeiformes	Clupeidae	Nematalosa	Nematalosa nasus	Murong YI	GOU103585	GOU103585	Guangdong Ocean University	Guangdong Ocean University	OQ552966	China	Beibu Guif	Murong YI	2019-08-26	27	harbor	21.4259	109.129
Clupeiformes	Clupeidae	Nematalosa	Nematalosa nasus	Murong YI	GOU103586	GOU103586	Guangdong Ocean University	Guangdong Ocean University	OQ552967	China	Beibu Guif	Murong YI	2019-08-26	27	harbor	21.4259	109.129
Clupeiformes	Clupeidae	Nematalosa	Nematalosa nasus	Murong YI	GOU100499	GOU100499	Guangdong Ocean University	Guangdong Ocean University	OQ552968	China	Beibu Guif	Murong YI	2014-08-23	29	harbor	21.0307	109.713
Clupeiformes	Clupeidae	Sardinella	Sardinella jussieu	Changping Jiang	BBG006008	BBG006008	Guangdong Ocean University	Guangdong Ocean University	OQ552969	China	Beibu Guif	Changping Jiang	2022-09-02	6	trawling	20.75	108.75
Clupeiformes	Clupeidae	Sardinella	Sardinella jussieu	Murong YI	ZBL000489	ZBL000489	Guangdong Ocean University	Guangdong Ocean University	OQ552970	China	Beibu Guif	Murong YI	2021-04-02	11	trawling	20.25	109.25
Clupeiformes	Clupeidae	Sardinella	Sardinella jussieu	Murong YI	ZBL000526	ZBL000526	Guangdong Ocean University	Guangdong Ocean University	OQ552971	China	Beibu Guif	Murong YI	2021-04-02	11	trawling	20.25	109.25
Clupeiformes	Clupeidae	Sardinella	Sardinella jussieu	Murong YI	ZBL000527	ZBL000527	Guangdong Ocean University	Guangdong Ocean University	OQ552972	China	Beibu Guif	Murong YI	2021-04-02	11	trawling	20.25	109.25
Clupeiformes	Clupeidae	Sardinella	Sardinella jussieu	Murong YI	ZBL000528	ZBL000528	Guangdong Ocean University	Guangdong Ocean University	OQ552973	China	Beibu Guif	Murong YI	2021-04-02	11	trawling	20.25	109.25
Clupeiformes	Clupeidae	Sardinella	Sardinella melanura	Changping Jiang	BBG002018	BBG002018	Guangdong Ocean University	Guangdong Ocean University	OQ552974	China	Beibu Guif	Changping Jiang	2022-09-02	3	trawling	21.25	109.25
Clupeiformes	Clupeidae	Sardinella	Sardinella melanura	Changping Jiang	BBG002019	BBG002019	Guangdong Ocean University	Guangdong Ocean University	OQ552975	China	Beibu Guif	Changping Jiang	2022-09-02	3	trawling	21.25	109.25
Clupeiformes	Clupeidae	Sardinella	Sardinella melanura	Murong YI	GOU100500	GOU100500	Guangdong Ocean University	Guangdong Ocean University	OQ552976	China	Beibu Guif	Murong YI	2014-08-23	29	harbor	21.0307	109.713
Clupeiformes	Clupeidae	Sardinella	Sardinella melanura	Murong YI	GOU100512	GOU100512	Guangdong Ocean University	Guangdong Ocean University	OQ552977	China	Beibu Guif	Murong YI	2014-08-23	29	harbor	21.0307	109.713
Clupeiformes	Engraulidae	Setipinna	Setipinna breviceps	Changping Jiang	BBG003007	BBG003007	Guangdong Ocean University	Guangdong Ocean University	OQ552978	China	Beibu Guif	Changping Jiang	2022-09-02	12	trawling	20.25	109.75
Clupeiformes	Engraulidae	Setipinna	Setipinna breviceps	Murong YI	GOU100471	GOU100471	Guangdong Ocean University	Guangdong Ocean University	OQ552979	China	Beibu Guif	Murong YI	2014-09-02	27	harbor	21.4259	109.129
Clupeiformes	Engraulidae	Stolephorus	Stolephorus chinensis	Murong YI	GOU100481	GOU100481	Guangdong Ocean University	Guangdong Ocean University	OQ552980	China	Beibu Guif	Murong YI	2014-09-25	26	harbor	21.5764	108.486
Clupeiformes	Engraulidae	Stolephorus	Stolephorus waitei	Murong YI	GOU100394	GOU100394	Guangdong Ocean University	Guangdong Ocean University	OQ552981	China	Beibu Guif	Murong YI	2014-09-01	26	harbor	21.5764	108.486
Clupeiformes	Engraulidae	Thryssa	Thryssa dussumieri	Changping Jiang	BBG002017	BBG002017	Guangdong Ocean University	Guangdong Ocean University	OQ552982	China	Beibu Guif	Changping Jiang	2022-09-02	3	trawling	21.25	109.25
Clupeiformes	Engraulidae	Thryssa	Thryssa dussumieri	Murong YI	ZBL000335	ZBL000335	Guangdong Ocean University	Guangdong Ocean University	OQ552983	China	Beibu Guif	Murong YI	2021-03-02	4	trawling	21.25	109.75
Clupeiformes	Engraulidae	Thryssa	Thryssa dussumieri	Murong YI	ZBL000336	ZBL000336	Guangdong Ocean University	Guangdong Ocean University	OQ552984	China	Beibu Guif	Murong YI	2021-03-02	4	trawling	21.25	109.75
Clupeiformes	Engraulidae	Thryssa	Thryssa dussumieri	Murong YI	ZBL000337	ZBL000337	Guangdong Ocean University	Guangdong Ocean University	OQ552985	China	Beibu Guif	Murong YI	2021-03-02	4	trawling	21.25	109.75
Clupeiformes	Engraulidae	Thryssa	Thryssa dussumieri	Murong YI	ZBL000338	ZBL000338	Guangdong Ocean University	Guangdong Ocean University	OQ552986	China	Beibu Guif	Murong YI	2021-03-02	4	trawling	21.25	109.75
Clupeiformes	Engraulidae	Thryssa	Thryssa dussumieri	Murong YI	ZBL000339	ZBL000339	Guangdong Ocean University	Guangdong Ocean University	OQ552987	China	Beibu Guif	Murong YI	2021-03-02	4	trawling	21.25	109.75
Clupeiformes	Engraulidae	Thryssa	Thryssa dussumieri	Murong YI	ZBL000716	ZBL000716	Guangdong Ocean University	Guangdong Ocean University	OQ552988	China	Beibu Guif	Murong YI	2021-04-02	7	trawling	20.75	109.25
Clupeiformes	Engraulidae	Thryssa	Thryssa dussumieri	Murong YI	ZBL000717	ZBL000717	Guangdong Ocean University	Guangdong Ocean University	OQ552989	China	Beibu Guif	Murong YI	2021-04-02	7	trawling	20.75	109.25
Clupeiformes	Engraulidae	Thryssa	Thryssa dussumieri	Murong YI	ZBL000718	ZBL000718	Guangdong Ocean University	Guangdong Ocean University	OQ552990	China	Beibu Guif	Murong YI	2021-04-02	7	trawling	20.75	109.25
Clupeiformes	Engraulidae	Thryssa	Thryssa dussumieri	Murong YI	ZBL000719	ZBL000719	Guangdong Ocean University	Guangdong Ocean University	OQ552991	China	Beibu Guif	Murong YI	2021-04-02	7	trawling	20.75	109.25
Clupeiformes	Engraulidae	Thryssa	Thryssa dussumieri	Murong YI	ZBL000720	ZBL000720	Guangdong Ocean University	Guangdong Ocean University	OQ552992	China	Beibu Guif	Murong YI	2021-04-02	7	trawling	20.75	109.25
Clupeiformes	Engraulidae	Thryssa	Thryssa dussumieri	Murong YI	ZBL000570	ZBL000570	Guangdong Ocean University	Guangdong Ocean University	OQ552993	China	Beibu Guif	Murong YI	2021-04-02	8	trawling	20.75	109.75
Clupeiformes	Engraulidae	Thryssa	Thryssa dussumieri	Murong YI	ZBL000574	ZBL000574	Guangdong Ocean University	Guangdong Ocean University	OQ552994	China	Beibu Guif	Murong YI	2021-04-02	8	trawling	20.75	109.75
Clupeiformes	Engraulidae	Thryssa	Thryssa dussumieri	Murong YI	GOU100478	GOU100478	Guangdong Ocean University	Guangdong Ocean University	OQ552995	China	Beibu Guif	Murong YI	2014-09-25	26	harbor	21.5764	108.486
Clupeiformes	Engraulidae	Thryssa	Thryssa hamiltoni	Murong YI	GOU100397	GOU100397	Guangdong Ocean University	Guangdong Ocean University	OQ552996	China	Beibu Guif	Murong YI	2014-09-01	26	harbor	21.5764	108.486
Clupeiformes	Engraulidae	Thryssa	Thryssa hamiltoni	Murong YI	GOU100502	GOU100502	Guangdong Ocean University	Guangdong Ocean University	OQ552997	China	Beibu Guif	Murong YI	2014-08-23	29	harbor	21.0307	109.713
Clupeiformes	Engraulidae	Thryssa	Thryssa hamiltoni	Murong YI	GOU101044	GOU101044	Guangdong Ocean University	Guangdong Ocean University	OQ552998	China	Beibu Guif	Murong YI	2016-05-04	31	harbor	19.1208	108.654
Clupeiformes	Engraulidae	Thryssa	Thryssa kammalensis	Murong YI	GOU101022	GOU101022	Guangdong Ocean University	Guangdong Ocean University	OQ552999	China	Beibu Guif	Murong YI	2016-05-04	31	harbor	19.1208	108.654
Clupeiformes	Engraulidae	Thryssa	Thryssa kammalensis	Murong YI	GOU101023	GOU101023	Guangdong Ocean University	Guangdong Ocean University	OQ553000	China	Beibu Guif	Murong YI	2016-05-04	31	harbor	19.1208	108.654
Clupeiformes	Engraulidae	Thryssa	Thryssa kammalensis	Murong YI	GOU101024	GOU101024	Guangdong Ocean University	Guangdong Ocean University	OQ553001	China	Beibu Guif	Murong YI	2016-05-04	31	harbor	19.1208	108.654
Clupeiformes	Engraulidae	Thryssa	Thryssa setirostris	Murong YI	ZBL000334	ZBL000334	Guangdong Ocean University	Guangdong Ocean University	OQ553002	China	Beibu Guif	Murong YI	2021-03-02	4	trawling	21.25	109.75
Clupeiformes	Engraulidae	Thryssa	Thryssa setirostris	Murong YI	GOU101045	GOU101045	Guangdong Ocean University	Guangdong Ocean University	OQ553003	China	Beibu Guif	Murong YI	2016-05-04	31	harbor	19.1208	108.654
Elopiformes	Elopidae	Elops	Elops machnata	Murong YI	GOU100997	GOU100997	Guangdong Ocean University	Guangdong Ocean University	OQ553004	China	Beibu Guif	Murong YI	2016-05-04	31	harbor	19.1208	108.654
Gadiformes	Bregmacerotidae	Bregmaceros	Bregmaceros nectabanus	Changping Jiang	BBG020006	BBG020006	Guangdong Ocean University	Guangdong Ocean University	OQ553005	China	Beibu Guif	Changping Jiang	2022-09-02	23	trawling	18	108.36
Gadiformes	Bregmacerotidae	Bregmaceros	Bregmaceros nectabanus	Changping Jiang	BBG020007	BBG020007	Guangdong Ocean University	Guangdong Ocean University	OQ553006	China	Beibu Guif	Changping Jiang	2022-09-02	23	trawling	18	108.36
Gasterosteiformes	Fistulariidae	Fistularia	Fistularia commersonii	Murong YI	ZBL000274	ZBL000274	Guangdong Ocean University	Guangdong Ocean University	OQ553007	China	Beibu Guif	Murong YI	2021-03-02	20	trawling	18.75	107.75
Gasterosteiformes	Pomacanthidae	Pomacanthus	Pomacanthus annularis	Murong YI	GOU102075	GOU102075	Guangdong Ocean University	Guangdong Ocean University	OQ553008	China	Beibu Guif	Murong YI	2018-01-26	5	trawling	20.75	108.25
Lophiiformes	Lophiidae	Lophiomus	Lophiomus setigerus	Murong YI	ZBL000312	ZBL000312	Guangdong Ocean University	Guangdong Ocean University	OQ553009	China	Beibu Guif	Murong YI	2021-03-02	4	trawling	21.25	109.75
Lophiiformes	Lophiidae	Lophiomus	Lophiomus setigerus	Changping Jiang	BBG025008	BBG025008	Guangdong Ocean University	Guangdong Ocean University	OQ553010	China	Beibu Guif	Changping Jiang	2022-09-02	22	trawling	18.14	108.28
Mugiliformes	Mugilidae	Planiliza	Planiliza macrolepis	Murong YI	GOU100473	GOU100473	Guangdong Ocean University	Guangdong Ocean University	OQ553011	China	Beibu Guif	Murong YI	2014-09-25	26	harbor	21.5764	108.486
Mugiliformes	Mugilidae	Moolgarda	Moolgarda perusii	Murong YI	ZBL000637	ZBL000637	Guangdong Ocean University	Guangdong Ocean University	OQ553012	China	Beibu Guif	Murong YI	2021-04-02	7	trawling	20.75	109.25
Mugiliformes	Mugilidae	Moolgarda	Moolgarda perusii	Murong YI	GOU102816	GOU102816	Guangdong Ocean University	Guangdong Ocean University	OQ553013	China	Beibu Guif	Murong YI	2019-04-19	26	harbor	21.5764	108.486
Mugiliformes	Mugilidae	Mugil	Mugil cephalus	Murong YI	GOU103033	GOU103033	Guangdong Ocean University	Guangdong Ocean University	OQ553014	China	Beibu Guif	Murong YI	2019-04-22	29	harbor	21.0307	109.713
Mugiliformes	Mugilidae	Mugil	Mugil cephalus	Murong YI	GOU103034	GOU103034	Guangdong Ocean University	Guangdong Ocean University	OQ553015	China	Beibu Guif	Murong YI	2019-04-22	29	harbor	21.0307	109.713
Mugiliformes	Mugilidae	Mugil	Mugil cephalus	Murong YI	GOU103035	GOU103035	Guangdong Ocean University	Guangdong Ocean University	OQ553016	China	Beibu Guif	Murong YI	2019-04-22	29	harbor	21.0307	109.713
Mugiliformes	Mugilidae	Mugil	Mugilcephalus.sp	Murong YI	ZBL000759	ZBL000759	Guangdong Ocean University	Guangdong Ocean University	OQ559023	China	Beibu Guif	Murong YI	2021-06-03	26	harbor	21.5764	108.486
Mugiliformes	Mugilidae	Paramugil	Paramugil.sp	Murong YI	ZBL000757	ZBL000757	Guangdong Ocean University	Guangdong Ocean University	OQ559024	China	Beibu Guif	Murong YI	2021-06-03	26	harbor	21.5764	108.486
Mugiliformes	Mugilidae	Paramugil	Paramugil.sp	Murong YI	ZBL000761	ZBL000761	Guangdong Ocean University	Guangdong Ocean University	OQ559025	China	Beibu Guif	Murong YI	2021-06-03	26	harbor	21.5764	108.486
Ophidiiformes	Ophidiidae	Brotula	Brotula multibarbata	Murong YI	GOU101112	GOU101112	Guangdong Ocean University	Guangdong Ocean University	OQ553017	China	Beibu Guif	Murong YI	2016-05-04	31	harbor	19.1208	108.654
Ophidiiformes	Ophidiidae	Sirembo	Sirembo imberbis	Murong YI	GOU100414	GOU100414	Guangdong Ocean University	Guangdong Ocean University	OQ553018	China	Beibu Guif	Murong YI	2014-09-01	26	harbor	21.5764	108.486
Ophidiiformes	Ophidiidae	Trachicephalus	Trachicephalus uranoscopus	Murong YI	ZBL000603	ZBL000603	Guangdong Ocean University	Guangdong Ocean University	OQ553019	China	Beibu Guif	Murong YI	2021-04-02	19	trawling	18.75	107.25
Orectolobiformes	Hemiscylliidae	Chiloscyllium	Chiloscyllium plagiosum	Murong YI	GOU101049	GOU101049	Guangdong Ocean University	Guangdong Ocean University	OQ553020	China	Beibu Guif	Murong YI	2016-05-04	31	harbor	19.1208	108.654
Perciformes	Pomacentridae	Abudefduf	Abudefduf bengalensis	Murong YI	GOU102843	GOU102843	Guangdong Ocean University	Guangdong Ocean University	OR523579	China	Beibu Guif	Murong YI	2019-04-19	26	harbor	21.5764	108.486
Perciformes	Pomacentridae	Abudefduf	Abudefduf bengalensis	Murong YI	GOU102844	GOU102844	Guangdong Ocean University	Guangdong Ocean University	OQ553021	China	Beibu Guif	Murong YI	2019-04-19	26	harbor	21.5764	108.486
Perciformes	Pomacentridae	Abudefduf	Abudefduf bengalensis	Murong YI	GOU100541	GOU100541	Guangdong Ocean University	Guangdong Ocean University	OQ553022	China	Beibu Guif	Murong YI	2014-08-23	29	harbor	21.0307	109.713
Perciformes	Pomacentridae	Abudefduf	Abudefduf vaigiensis	Murong YI	GOU102574	GOU102574	Guangdong Ocean University	Guangdong Ocean University	OQ553023	China	Beibu Guif	Murong YI	2018-04-18	14	trawling	19.75	108.25
Perciformes	Sparidae	Acanthopagrus	Acanthopagrus chinshira	Murong YI	GOU101151	GOU101151	Guangdong Ocean University	Guangdong Ocean University	OQ553024	China	Beibu Guif	Murong YI	2016-04-21	30	harbor	20.5515	109.838
Perciformes	Sparidae	Acanthopagrus	Acanthopagrus chinshira	Murong YI	GOU101152	GOU101152	Guangdong Ocean University	Guangdong Ocean University	OQ553025	China	Beibu Guif	Murong YI	2016-04-21	30	harbor	20.5515	109.838
Perciformes	Sparidae	Acanthopagrus	Acanthopagrus chinshira	Murong YI	GOU101153	GOU101153	Guangdong Ocean University	Guangdong Ocean University	OQ553026	China	Beibu Guif	Murong YI	2016-04-21	30	harbor	20.5515	109.838
Perciformes	Sparidae	Acanthopagrus	Acanthopagrus chinshira	Murong YI	GOU101155	GOU101155	Guangdong Ocean University	Guangdong Ocean University	OQ553027	China	Beibu Guif	Murong YI	2016-04-21	30	harbor	20.5515	109.838
Perciformes	Sparidae	Acanthopagrus	Acanthopagrus chinshira	Murong YI	GOU101334	GOU101334	Guangdong Ocean University	Guangdong Ocean University	OQ553028	China	Beibu Guif	Murong YI	2016-08-11	31	harbor	19.1208	108.654
Perciformes	Sparidae	Acanthopagrus	Acanthopagrus latus	Murong YI	GOU100504	GOU100504	Guangdong Ocean University	Guangdong Ocean University	OQ553029	China	Beibu Guif	Murong YI	2014-08-23	29	harbor	21.0307	109.713
Perciformes	Sparidae	Acanthopagrus	Acanthopagrus latus	Murong YI	GOU103037	GOU103037	Guangdong Ocean University	Guangdong Ocean University	OQ553030	China	Beibu Guif	Murong YI	2019-04-22	29	harbor	21.0307	109.713
Perciformes	Sparidae	Acanthopagrus	Acanthopagrus latus	Murong YI	GOU103038	GOU103038	Guangdong Ocean University	Guangdong Ocean University	OQ553031	China	Beibu Guif	Murong YI	2019-04-22	29	harbor	21.0307	109.713
Perciformes	Sparidae	Acanthopagrus	Acanthopagrus latus	Murong YI	GOU103039	GOU103039	Guangdong Ocean University	Guangdong Ocean University	OQ553032	China	Beibu Guif	Murong YI	2019-04-22	29	harbor	21.0307	109.713
Perciformes	Sparidae	Acanthopagrus	Acanthopagrus latus	Murong YI	GOU103036	GOU103036	Guangdong Ocean University	Guangdong Ocean University	OQ553033	China	Beibu Guif	Murong YI	2019-04-22	29	harbor	21.0307	109.713
Perciformes	Sparidae	Acanthopagrus	Acanthopagrus pacificus	Murong YI	GOU101154	GOU101154	Guangdong Ocean University	Guangdong Ocean University	OQ553034	China	Beibu Guif	Murong YI	2016-04-21	30	harbor	20.5515	109.838
Perciformes	Sparidae	Acanthopagrus	Acanthopagrus pacificus	Murong YI	GOU101156	GOU101156	Guangdong Ocean University	Guangdong Ocean University	OQ553035	China	Beibu Guif	Murong YI	2016-04-21	30	harbor	20.5515	109.838
Perciformes	Sparidae	Acanthopagrus	Acanthopagrus pacificus	Murong YI	GOU101067	GOU101067	Guangdong Ocean University	Guangdong Ocean University	OQ553036	China	Beibu Guif	Murong YI	2016-05-05	31	harbor	19.1208	108.654
Perciformes	Sparidae	Acanthopagrus	Acanthopagrus schlegelii	Murong YI	GOU100532	GOU100532	Guangdong Ocean University	Guangdong Ocean University	OQ553037	China	Beibu Guif	Murong YI	2014-08-23	29	harbor	21.0307	109.713
Perciformes	Sparidae	Acanthopagrus	Acanthopagrus schlegelii	Murong YI	GOU103009	GOU103009	Guangdong Ocean University	Guangdong Ocean University	OQ553038	China	Beibu Guif	Murong YI	2019-04-22	29	harbor	21.0307	109.713
Perciformes	Gobiidae	Acentrogobius	Acentrogobius caninus	Murong YI	GOU100542	GOU100542	Guangdong Ocean University	Guangdong Ocean University	OQ553039	China	Beibu Guif	Murong YI	2014-08-23	29	harbor	21.0307	109.713
Perciformes	Acropomatidae	Acropoma	Acropoma japonicum	Changping Jiang	BBG025010	BBG025010	Guangdong Ocean University	Guangdong Ocean University	OQ553040	China	Beibu Guif	Changping Jiang	2022-09-02	22	trawling	18.14	108.28
Perciformes	Acropomatidae	Acropoma	Acropoma japonicum	Changping Jiang	BBG020002	BBG020002	Guangdong Ocean University	Guangdong Ocean University	OQ553041	China	Beibu Guif	Changping Jiang	2022-09-02	23	trawling	18	108.36
Perciformes	Acropomatidae	Acropoma	Acropoma japonicum	Changping Jiang	BBG010001	BBG010001	Guangdong Ocean University	Guangdong Ocean University	OQ553042	China	Beibu Guif	Changping Jiang	2022-09-02	24	trawling	17.56	108.44
Perciformes	Carangidae	Alepes	Alepes kleinii	Murong YI	ZBL000342	ZBL000342	Guangdong Ocean University	Guangdong Ocean University	OQ553045	China	Beibu Guif	Murong YI	2021-03-02	4	trawling	21.25	109.75
Perciformes	Carangidae	Alepes	Alepes kleinii	Murong YI	ZBL000343	ZBL000343	Guangdong Ocean University	Guangdong Ocean University	OQ553046	China	Beibu Guif	Murong YI	2021-03-02	4	trawling	21.25	109.75
Perciformes	Carangidae	Alepes	Alepes kleinii	Murong YI	ZBL000529	ZBL000529	Guangdong Ocean University	Guangdong Ocean University	OQ553047	China	Beibu Guif	Murong YI	2021-04-02	11	trawling	20.25	109.25
Perciformes	Carangidae	Alepes	Alepes kleinii	Murong YI	ZBL000530	ZBL000530	Guangdong Ocean University	Guangdong Ocean University	OQ553048	China	Beibu Guif	Murong YI	2021-04-02	11	trawling	20.25	109.25
Perciformes	Carangidae	Alepes	Alepes kleinii	Murong YI	ZBL000601	ZBL000601	Guangdong Ocean University	Guangdong Ocean University	OQ553049	China	Beibu Guif	Murong YI	2021-04-02	19	trawling	18.75	107.25
Perciformes	Apogonidae	Apogonichthyoides	Apogonichthyoides cathetogramma	Murong YI	GOU102974	GOU102974	Guangdong Ocean University	Guangdong Ocean University	OQ553050	China	Beibu Guif	Murong YI	2019-04-22	29	harbor	21.0307	109.713
Perciformes	Apogonidae	Apogonichthyoides	Apogonichthyoides niger	Murong YI	GOU102742	GOU102742	Guangdong Ocean University	Guangdong Ocean University	OQ553051	China	Beibu Guif	Murong YI	2019-06-26	27	harbor	21.4259	109.129
Perciformes	Lutjanidae	Aprion	Aprion virescens	Murong YI	GOU100172	GOU100172	Guangdong Ocean University	Guangdong Ocean University	OQ553052	China	Beibu Guif	Murong YI	2014-12-15	31	harbor	19.1208	108.654
Perciformes	Sciaenidae	Nibea	Argyrosomus japonicus	Murong YI	GOU100548	GOU100548	Guangdong Ocean University	Guangdong Ocean University	OQ553053	China	Beibu Guif	Murong YI	2014-08-23	29	harbor	21.0307	109.713
Perciformes	Ariommatidae	Ariomma	Ariomma indicum	Zhisen Luo	BBG416011	BBG416011	Guangdong Ocean University	Guangdong Ocean University	OQ553054	China	Beibu Guif	Zhisen Luo	2022-04-06	10	trawling	20.25	108.75
Perciformes	Ariommatidae	Ariomma	Ariomma indicum	Zhisen Luo	BBG416012	BBG416012	Guangdong Ocean University	Guangdong Ocean University	OQ553055	China	Beibu Guif	Zhisen Luo	2022-04-06	10	trawling	20.25	108.75
Perciformes	Carangidae	Atule	Atule mate	Changping Jiang	BBG010008	BBG010008	Guangdong Ocean University	Guangdong Ocean University	OQ553057	China	Beibu Guif	Changping Jiang	2022-09-02	24	trawling	17.56	108.44
Perciformes	Ammodytidae	Bleekeria	Bleekeria anguilliviridis	Murong YI	GOU102962	GOU102962	Guangdong Ocean University	Guangdong Ocean University	OQ559026	China	Beibu Guif	Murong YI	2019-04-22	29	harbor	21.0307	109.713
Perciformes	Ammodytidae	Bleekeria	Bleekeria anguilliviridis	Murong YI	GOU102963	GOU102963	Guangdong Ocean University	Guangdong Ocean University	OQ559027	China	Beibu Guif	Murong YI	2019-04-22	29	harbor	21.0307	109.713
Perciformes	Ammodytidae	Bleekeria	Bleekeria anguilliviridis	Murong YI	GOU103064	GOU103064	Guangdong Ocean University	Guangdong Ocean University	OQ559028	China	Beibu Guif	Murong YI	2019-04-22	29	harbor	21.0307	109.713
Perciformes	Eleotridae	Bostrychus	Bostrychus sinensis	Murong YI	GOU103070	GOU103070	Guangdong Ocean University	Guangdong Ocean University	OQ553058	China	Beibu Guif	Murong YI	2019-04-22	29	harbor	21.0307	109.713
Perciformes	Eleotridae	Bostrychus	Bostrychus sinensis	Murong YI	GOU103071	GOU103071	Guangdong Ocean University	Guangdong Ocean University	OQ553059	China	Beibu Guif	Murong YI	2019-04-22	29	harbor	21.0307	109.713
Perciformes	Eleotridae	Bostrychus	Bostrychus sinensis	Murong YI	GOU103072	GOU103072	Guangdong Ocean University	Guangdong Ocean University	OQ553060	China	Beibu Guif	Murong YI	2019-04-22	29	harbor	21.0307	109.713
Perciformes	Eleotridae	Bostrychus	Bostrychus sinensis	Murong YI	GOU103073	GOU103073	Guangdong Ocean University	Guangdong Ocean University	OQ553061	China	Beibu Guif	Murong YI	2019-04-22	29	harbor	21.0307	109.713
Perciformes	Eleotridae	Bostrychus	Bostrychus sinensis	Murong YI	GOU103074	GOU103074	Guangdong Ocean University	Guangdong Ocean University	OQ553062	China	Beibu Guif	Murong YI	2019-04-22	29	harbor	21.0307	109.713
Perciformes	Malacanthidae	Branchiostegus	Branchiostegus albus	Zhisen Luo	BBG416021	BBG416021	Guangdong Ocean University	Guangdong Ocean University	OQ553063	China	Beibu Guif	Zhisen Luo	2022-04-06	10	trawling	20.25	108.75
Perciformes	Malacanthidae	Branchiostegus	Branchiostegus albus	Zhisen Luo	BBG416037	BBG416037	Guangdong Ocean University	Guangdong Ocean University	OQ553064	China	Beibu Guif	Zhisen Luo	2022-04-06	10	trawling	20.25	108.75
Perciformes	Malacanthidae	Branchiostegus	Branchiostegus albus	Murong YI	ZBL000583	ZBL000583	Guangdong Ocean University	Guangdong Ocean University	OQ553065	China	Beibu Guif	Murong YI	2021-04-02	15	trawling	19.75	108.75
Perciformes	Malacanthidae	Branchiostegus	Branchiostegus argentatus	Zhisen Luo	BBG416034	BBG416034	Guangdong Ocean University	Guangdong Ocean University	OQ553066	China	Beibu Guif	Zhisen Luo	2022-04-06	10	trawling	20.25	108.75
Perciformes	Malacanthidae	Branchiostegus	Branchiostegus argentatus	Zhisen Luo	BBG416040	BBG416040	Guangdong Ocean University	Guangdong Ocean University	OQ553067	China	Beibu Guif	Zhisen Luo	2022-04-06	10	trawling	20.25	108.75
Perciformes	Malacanthidae	Branchiostegus	Branchiostegus argentatus	Murong YI	ZBL000980	ZBL000980	Guangdong Ocean University	Guangdong Ocean University	OQ553068	China	Beibu Guif	Murong YI	2021-04-02	16	trawling	19.25	107.25
Perciformes	Malacanthidae	Branchiostegus	Branchiostegus argentatus	Murong YI	ZBL000981	ZBL000981	Guangdong Ocean University	Guangdong Ocean University	OQ553069	China	Beibu Guif	Murong YI	2021-04-02	16	trawling	19.25	107.25
Perciformes	Malacanthidae	Branchiostegus	Branchiostegus argentatus	Murong YI	GOU102709	GOU102709	Guangdong Ocean University	Guangdong Ocean University	OQ553070	China	Beibu Guif	Murong YI	2018-04-26	17	trawling	19.25	107.75
Perciformes	Malacanthidae	Branchiostegus	Branchiostegus argentatus	Murong YI	GOU102710	GOU102710	Guangdong Ocean University	Guangdong Ocean University	OQ553071	China	Beibu Guif	Murong YI	2018-04-27	18	trawling	19.25	108.25
Perciformes	Callionymidae	Callionymus	Callionymus curvicornis	Murong YI	GOU102866	GOU102866	Guangdong Ocean University	Guangdong Ocean University	OQ553072	China	Beibu Guif	Murong YI	2019-04-19	26	harbor	21.5764	108.486
Perciformes	Callionymidae	Callionymus	Callionymus curvicornis	Murong YI	GOU102867	GOU102867	Guangdong Ocean University	Guangdong Ocean University	OQ553073	China	Beibu Guif	Murong YI	2019-04-19	26	harbor	21.5764	108.486
Perciformes	Callionymidae	Callionymus	Callionymus curvicornis	Murong YI	GOU102973	GOU102973	Guangdong Ocean University	Guangdong Ocean University	OQ553074	China	Beibu Guif	Murong YI	2019-04-22	29	harbor	21.0307	109.713
Perciformes	Callionymidae	Callionymus	Callionymus curvicornis	Murong YI	GOU101048	GOU101048	Guangdong Ocean University	Guangdong Ocean University	OQ553075	China	Beibu Guif	Murong YI	2016-05-04	31	harbor	19.1208	108.654
Perciformes	Callionymidae	Callionymus	Callionymus octostigmatus	Murong YI	GOU101805	GOU101805	Guangdong Ocean University	Guangdong Ocean University	OQ553076	China	Beibu Guif	Murong YI	2017-02-16	1	trawling	21.25	108.25
Perciformes	Callionymidae	Callionymus	Callionymus octostigmatus	Murong YI	GOU101806	GOU101806	Guangdong Ocean University	Guangdong Ocean University	OQ553077	China	Beibu Guif	Murong YI	2017-02-16	1	trawling	21.25	108.25
Perciformes	Callionymidae	Callionymus	Callionymus octostigmatus	Murong YI	GOU101762	GOU101762	Guangdong Ocean University	Guangdong Ocean University	OQ553078	China	Beibu Guif	Murong YI	2017-08-30	13	trawling	19.75	107.75
Perciformes	Callionymidae	Callionymus	Callionymus octostigmatus	Murong YI	GOU102527	GOU102527	Guangdong Ocean University	Guangdong Ocean University	OQ553079	China	Beibu Guif	Murong YI	2018-04-17	13	trawling	19.75	107.75
Perciformes	Callionymidae	Callionymus	Callionymus octostigmatus	Murong YI	GOU101694	GOU101694	Guangdong Ocean University	Guangdong Ocean University	OQ553080	China	Beibu Guif	Murong YI	2017-04-23	14	trawling	19.75	108.25
Perciformes	Callionymidae	Callionymus	Callionymus octostigmatus	Murong YI	GOU101695	GOU101695	Guangdong Ocean University	Guangdong Ocean University	OQ553081	China	Beibu Guif	Murong YI	2017-04-23	14	trawling	19.75	108.25
Perciformes	Callionymidae	Callionymus	Callionymus octostigmatus	Murong YI	GOU101696	GOU101696	Guangdong Ocean University	Guangdong Ocean University	OQ553082	China	Beibu Guif	Murong YI	2017-04-23	14	trawling	19.75	108.25
Perciformes	Callionymidae	Callionymus	Callionymus octostigmatus	Murong YI	GOU101697	GOU101697	Guangdong Ocean University	Guangdong Ocean University	OQ553083	China	Beibu Guif	Murong YI	2017-04-23	14	trawling	19.75	108.25
Perciformes	Callionymidae	Callionymus	Callionymus octostigmatus	Murong YI	GOU101698	GOU101698	Guangdong Ocean University	Guangdong Ocean University	OQ553084	China	Beibu Guif	Murong YI	2017-04-23	14	trawling	19.75	108.25
Perciformes	Callionymidae	Callionymus	Callionymus planus	Murong YI	GOU101817	GOU101817	Guangdong Ocean University	Guangdong Ocean University	OQ553085	China	Beibu Guif	Murong YI	2017-02-16	1	trawling	21.25	108.25
Perciformes	Callionymidae	Callionymus	Callionymus planus	Murong YI	GOU101818	GOU101818	Guangdong Ocean University	Guangdong Ocean University	OQ553086	China	Beibu Guif	Murong YI	2017-02-16	1	trawling	21.25	108.25
Perciformes	Callionymidae	Callionymus	Callionymus planus	Murong YI	GOU101819	GOU101819	Guangdong Ocean University	Guangdong Ocean University	OQ553087	China	Beibu Guif	Murong YI	2017-02-16	1	trawling	21.25	108.25
Perciformes	Callionymidae	Callionymus	Callionymus planus	Murong YI	GOU101820	GOU101820	Guangdong Ocean University	Guangdong Ocean University	OQ553088	China	Beibu Guif	Murong YI	2017-02-16	1	trawling	21.25	108.25
Perciformes	Callionymidae	Callionymus	Callionymus planus	Murong YI	GOU101821	GOU101821	Guangdong Ocean University	Guangdong Ocean University	OQ553089	China	Beibu Guif	Murong YI	2017-02-16	1	trawling	21.25	108.25
Perciformes	Callionymidae	Calliurichthys	Calliurichthys japonicus	Murong YI	GOU101692	GOU101692	Guangdong Ocean University	Guangdong Ocean University	OQ553090	China	Beibu Guif	Murong YI	2017-04-23	14	trawling	19.75	108.25
Perciformes	Callionymidae	Calliurichthys	Calliurichthys japonicus	Murong YI	GOU101699	GOU101699	Guangdong Ocean University	Guangdong Ocean University	OQ553091	China	Beibu Guif	Murong YI	2017-04-23	14	trawling	19.75	108.25
Perciformes	Callionymidae	Calliurichthys	Calliurichthys japonicus	Murong YI	GOU101761	GOU101761	Guangdong Ocean University	Guangdong Ocean University	OQ553092	China	Beibu Guif	Murong YI	2017-02-16	14	trawling	19.75	108.25
Perciformes	Callionymidae	Calliurichthys	Calliurichthys japonicus	Murong YI	GOU101700	GOU101700	Guangdong Ocean University	Guangdong Ocean University	OQ553093	China	Beibu Guif	Murong YI	2017-10-07	15	trawling	19.75	108.75
Perciformes	Carangidae	Carangoides	Carangoides malabaricus	Murong YI	ZBL000664	ZBL000664	Guangdong Ocean University	Guangdong Ocean University	OQ553094	China	Beibu Guif	Murong YI	2021-04-02	21	trawling	18.75	108.25
Perciformes	Carangidae	Carangoides	Carangoides malabaricus	Murong YI	ZBL000665	ZBL000665	Guangdong Ocean University	Guangdong Ocean University	OQ553095	China	Beibu Guif	Murong YI	2021-04-02	21	trawling	18.75	108.25
Perciformes	Carangidae	Carangoides	Carangoides malabaricus	Changping Jiang	BBG020001	BBG020001	Guangdong Ocean University	Guangdong Ocean University	OQ553096	China	Beibu Guif	Changping Jiang	2022-09-02	23	trawling	18	108.36
Perciformes	Serranidae	Cephalopholis	Cephalopholis boenak	Murong YI	GOU102820	GOU102820	Guangdong Ocean University	Guangdong Ocean University	OQ553097	China	Beibu Guif	Murong YI	2019-04-19	26	harbor	21.5764	108.486
Perciformes	Serranidae	Cephalopholis	Cephalopholis boenak	Murong YI	GOU102821	GOU102821	Guangdong Ocean University	Guangdong Ocean University	OQ553098	China	Beibu Guif	Murong YI	2019-04-19	26	harbor	21.5764	108.486
Perciformes	Serranidae	Cephalopholis	Cephalopholis boenak	Murong YI	GOU102822	GOU102822	Guangdong Ocean University	Guangdong Ocean University	OQ553099	China	Beibu Guif	Murong YI	2019-04-19	26	harbor	21.5764	108.486
Perciformes	Serranidae	Cephalopholis	Cephalopholis boenak	Murong YI	GOU102823	GOU102823	Guangdong Ocean University	Guangdong Ocean University	OQ553100	China	Beibu Guif	Murong YI	2019-04-19	26	harbor	21.5764	108.486
Perciformes	Chaetodontidae	Chaetodon	Chaetodon auripes	Murong YI	GOU100156	GOU100156	Guangdong Ocean University	Guangdong Ocean University	OQ553101	China	Beibu Guif	Murong YI	2014-12-15	31	harbor	19.1208	108.654
Perciformes	Chaetodontidae	Chaetodon	Chaetodon auripes	Murong YI	GOU100157	GOU100157	Guangdong Ocean University	Guangdong Ocean University	OQ553102	China	Beibu Guif	Murong YI	2014-12-15	31	harbor	19.1208	108.654
Perciformes	Chaetodontidae	Chaetodon	Chaetodon auripes	Murong YI	GOU100158	GOU100158	Guangdong Ocean University	Guangdong Ocean University	OQ553103	China	Beibu Guif	Murong YI	2014-12-15	31	harbor	19.1208	108.654
Perciformes	Chaetodontidae	Chaetodon	Chaetodon auripes	Murong YI	GOU101116	GOU101116	Guangdong Ocean University	Guangdong Ocean University	OQ553104	China	Beibu Guif	Murong YI	2016-05-04	31	harbor	19.1208	108.654
Perciformes	Chaetodontidae	Chaetodon	Chaetodon auripes	Murong YI	GOU101118	GOU101118	Guangdong Ocean University	Guangdong Ocean University	OQ553105	China	Beibu Guif	Murong YI	2016-05-04	31	harbor	19.1208	108.654
Perciformes	Chaetodontidae	Chaetodon	Chaetodon modestus	Changping Jiang	BBG025003	BBG025003	Guangdong Ocean University	Guangdong Ocean University	OQ553106	China	Beibu Guif	Changping Jiang	2022-09-02	22	trawling	18.14	108.28
Perciformes	Chaetodontidae	Chaetodon	Chaetodon modestus	Changping Jiang	BBG025004	BBG025004	Guangdong Ocean University	Guangdong Ocean University	OR523580	China	Beibu Guif	Changping Jiang	2022-09-02	22	trawling	18.14	108.28
Perciformes	Chaetodontidae	Chaetodon	Chaetodon octofasciatus	Murong YI	GOU102766	GOU102766	Guangdong Ocean University	Guangdong Ocean University	OQ553107	China	Beibu Guif	Murong YI	2019-06-31	28	harbor	21.0427	109.115
Perciformes	Chaetodontidae	Chaetodon	Chaetodon wiebeli	Murong YI	GOU101446	GOU101446	Guangdong Ocean University	Guangdong Ocean University	OQ553108	China	Beibu Guif	Murong YI	2015-11-18	25	harbor	21.6199	108.344
Perciformes	Chaetodontidae	Chaetodon	Chaetodon wiebeli	Murong YI	GOU102824	GOU102824	Guangdong Ocean University	Guangdong Ocean University	OQ553109	China	Beibu Guif	Murong YI	2019-04-19	26	harbor	21.5764	108.486
Perciformes	Chaetodontidae	Chaetodon	Chaetodon wiebeli	Murong YI	GOU102825	GOU102825	Guangdong Ocean University	Guangdong Ocean University	OQ553110	China	Beibu Guif	Murong YI	2019-04-19	26	harbor	21.5764	108.486
Perciformes	Chaetodontidae	Chaetodon	Chaetodon wiebeli	Murong YI	GOU102826	GOU102826	Guangdong Ocean University	Guangdong Ocean University	OQ553111	China	Beibu Guif	Murong YI	2019-04-19	26	harbor	21.5764	108.486
Perciformes	Chaetodontidae	Chaetodon	Chaetodon wiebeli	Murong YI	GOU102827	GOU102827	Guangdong Ocean University	Guangdong Ocean University	OQ553112	China	Beibu Guif	Murong YI	2019-04-19	26	harbor	21.5764	108.486
Perciformes	Chaetodontidae	Chaetodon	Chaetodon wiebeli	Murong YI	GOU102828	GOU102828	Guangdong Ocean University	Guangdong Ocean University	OQ553113	China	Beibu Guif	Murong YI	2019-04-19	26	harbor	21.5764	108.486
Perciformes	Chaetodontidae	Chaetodon	Chaetodon wiebeli	Murong YI	GOU101115	GOU101115	Guangdong Ocean University	Guangdong Ocean University	OQ553114	China	Beibu Guif	Murong YI	2016-05-04	31	harbor	19.1208	108.654
Perciformes	Chaetodontidae	Chaetodon	Chaetodon wiebeli	Murong YI	GOU101117	GOU101117	Guangdong Ocean University	Guangdong Ocean University	OQ553115	China	Beibu Guif	Murong YI	2016-05-04	31	harbor	19.1208	108.654
Perciformes	Champsodontidae	Champsodon	Champsodon atridorsalis	Murong YI	GOU101025	GOU101025	Guangdong Ocean University	Guangdong Ocean University	OQ553116	China	Beibu Guif	Murong YI	2016-05-04	31	harbor	19.1208	108.654
Perciformes	Champsodontidae	Champsodon	Champsodon vorax	Zhisen Luo	BBG416018	BBG416018	Guangdong Ocean University	Guangdong Ocean University	OQ553117	China	Beibu Guif	Zhisen Luo	2022-04-06	10	trawling	20.25	108.75
Perciformes	Champsodontidae	Champsodon	Champsodon vorax	Zhisen Luo	BBG416020	BBG416020	Guangdong Ocean University	Guangdong Ocean University	OQ553118	China	Beibu Guif	Zhisen Luo	2022-04-06	10	trawling	20.25	108.75
Perciformes	Labridae	Cheilinus	Cheilinus chlorourus	Murong YI	GOU101079	GOU101079	Guangdong Ocean University	Guangdong Ocean University	OQ553119	China	Beibu Guif	Murong YI	2016-05-05	31	harbor	19.1208	108.654
Perciformes	Labridae	Cheilinus	Cheilinus chlorourus	Murong YI	GOU101122	GOU101122	Guangdong Ocean University	Guangdong Ocean University	OQ553120	China	Beibu Guif	Murong YI	2016-05-04	31	harbor	19.1208	108.654
Perciformes	Pomacentridae	Cheiloprion	Cheiloprion labiatus	Murong YI	GOU101125	GOU101125	Guangdong Ocean University	Guangdong Ocean University	OQ553121	China	Beibu Guif	Murong YI	2016-05-04	31	harbor	19.1208	108.654
Perciformes	Chaetodontidae	Chelmon	Chelmon rostratus	Murong YI	GOU102761	GOU102761	Guangdong Ocean University	Guangdong Ocean University	OQ553122	China	Beibu Guif	Murong YI	2019-06-26	28	harbor	21.0427	109.115
Perciformes	Chaetodontidae	Chelmon	Chelmon rostratus	Murong YI	GOU102762	GOU102762	Guangdong Ocean University	Guangdong Ocean University	OQ553123	China	Beibu Guif	Murong YI	2019-06-27	28	harbor	21.0427	109.115
Perciformes	Chaetodontidae	Chelmon	Chelmon rostratus	Murong YI	GOU102763	GOU102763	Guangdong Ocean University	Guangdong Ocean University	OQ553124	China	Beibu Guif	Murong YI	2019-06-28	28	harbor	21.0427	109.115
Perciformes	Chaetodontidae	Chelmon	Chelmon rostratus	Murong YI	GOU102764	GOU102764	Guangdong Ocean University	Guangdong Ocean University	OQ553125	China	Beibu Guif	Murong YI	2019-06-29	28	harbor	21.0427	109.115
Perciformes	Chaetodontidae	Chelmon	Chelmon rostratus	Murong YI	GOU102765	GOU102765	Guangdong Ocean University	Guangdong Ocean University	OQ553126	China	Beibu Guif	Murong YI	2019-06-30	28	harbor	21.0427	109.115
Perciformes	Labridae	Choerodon	Choerodon azurio	Murong YI	GOU101765	GOU101765	Guangdong Ocean University	Guangdong Ocean University	OQ553127	China	Beibu Guif	Murong YI	2017-08-30	13	trawling	19.75	107.75
Perciformes	Labridae	Choerodon	Choerodon schoenleinii	Murong YI	GOU100534	GOU100534	Guangdong Ocean University	Guangdong Ocean University	OQ553128	China	Beibu Guif	Murong YI	2014-08-23	29	harbor	21.0307	109.713
Perciformes	Gobiidae	Cryptocentrus	Cryptocentrus pavoninoides	Murong YI	GOU102536	GOU102536	Guangdong Ocean University	Guangdong Ocean University	OQ553129	China	Beibu Guif	Murong YI	2018-04-16	7	trawling	20.75	109.25
Perciformes	Gobiidae	Cryptocentrus	Cryptocentrus pavoninoides	Murong YI	GOU102537	GOU102537	Guangdong Ocean University	Guangdong Ocean University	OQ553130	China	Beibu Guif	Murong YI	2018-04-16	7	trawling	20.75	109.25
Perciformes	Gobiidae	Cryptocentrus	Cryptocentrus pavoninoides	Murong YI	GOU102538	GOU102538	Guangdong Ocean University	Guangdong Ocean University	OQ553131	China	Beibu Guif	Murong YI	2018-04-16	7	trawling	20.75	109.25
Perciformes	Gobiidae	Cryptocentrus	Cryptocentrus russus	Murong YI	GOU100691	GOU100691	Guangdong Ocean University	Guangdong Ocean University	OQ559029	China	Beibu Guif	Murong YI	2014-09-03	2	trawling	21.25	108.75
Perciformes	Gobiidae	Cryptocentrus	Cryptocentrus russus	Murong YI	GOU102530	GOU102530	Guangdong Ocean University	Guangdong Ocean University	OQ559030	China	Beibu Guif	Murong YI	2018-04-16	7	trawling	20.75	109.25
Perciformes	Gobiidae	Cryptocentrus	Cryptocentrus russus	Murong YI	GOU102531	GOU102531	Guangdong Ocean University	Guangdong Ocean University	OQ559031	China	Beibu Guif	Murong YI	2018-04-16	7	trawling	20.75	109.25
Perciformes	Gobiidae	Cryptocentrus	Cryptocentrus russus	Murong YI	GOU102532	GOU102532	Guangdong Ocean University	Guangdong Ocean University	OQ559032	China	Beibu Guif	Murong YI	2018-04-16	7	trawling	20.75	109.25
Perciformes	Gobiidae	Cryptocentrus	Cryptocentrus russus	Murong YI	GOU102528	GOU102528	Guangdong Ocean University	Guangdong Ocean University	OQ559033	China	Beibu Guif	Murong YI	2018-04-17	13	trawling	19.75	107.75
Perciformes	Carangidae	Decapterus	Decapterus maruadsi	Changping Jiang	BBG006011	BBG006011	Guangdong Ocean University	Guangdong Ocean University	OQ553132	China	Beibu Guif	Changping Jiang	2022-09-02	6	trawling	20.75	108.75
Perciformes	Carangidae	Decapterus	Decapterus maruadsi	Zhisen Luo	BBG416015	BBG416015	Guangdong Ocean University	Guangdong Ocean University	OQ553133	China	Beibu Guif	Zhisen Luo	2022-04-06	10	trawling	20.25	108.75
Perciformes	Carangidae	Decapterus	Decapterus maruadsi	Zhisen Luo	BBG416016	BBG416016	Guangdong Ocean University	Guangdong Ocean University	OQ553134	China	Beibu Guif	Zhisen Luo	2022-04-06	10	trawling	20.25	108.75
Perciformes	Carangidae	Decapterus	Decapterus maruadsi	Murong YI	ZBL000521	ZBL000521	Guangdong Ocean University	Guangdong Ocean University	OQ553135	China	Beibu Guif	Murong YI	2021-04-02	11	trawling	20.25	109.25
Perciformes	Carangidae	Decapterus	Decapterus maruadsi	Changping Jiang	BBG003008	BBG003008	Guangdong Ocean University	Guangdong Ocean University	OQ553136	China	Beibu Guif	Changping Jiang	2022-09-02	12	trawling	20.25	109.75
Perciformes	Carangidae	Decapterus	Decapterus maruadsi	Murong YI	ZBL000430	ZBL000430	Guangdong Ocean University	Guangdong Ocean University	OQ553137	China	Beibu Guif	Murong YI	2021-03-02	14	trawling	19.75	108.25
Perciformes	Carangidae	Decapterus	Decapterus maruadsi	Murong YI	ZBL000982	ZBL000982	Guangdong Ocean University	Guangdong Ocean University	OQ553138	China	Beibu Guif	Murong YI	2021-04-02	16	trawling	19.25	107.25
Perciformes	Carangidae	Decapterus	Decapterus maruadsi	Murong YI	ZBL000544	ZBL000544	Guangdong Ocean University	Guangdong Ocean University	OQ553139	China	Beibu Guif	Murong YI	2021-04-02	19	trawling	18.75	107.25
Perciformes	Carangidae	Decapterus	Decapterus maruadsi	Murong YI	ZBL000545	ZBL000545	Guangdong Ocean University	Guangdong Ocean University	OQ553140	China	Beibu Guif	Murong YI	2021-04-02	19	trawling	18.75	107.25
Perciformes	Carangidae	Decapterus	Decapterus maruadsi	Murong YI	ZBL000546	ZBL000546	Guangdong Ocean University	Guangdong Ocean University	OQ553141	China	Beibu Guif	Murong YI	2021-04-02	19	trawling	18.75	107.25
Perciformes	Carangidae	Decapterus	Decapterus maruadsi	Murong YI	ZBL000547	ZBL000547	Guangdong Ocean University	Guangdong Ocean University	OQ553142	China	Beibu Guif	Murong YI	2021-04-02	19	trawling	18.75	107.25
Perciformes	Carangidae	Decapterus	Decapterus maruadsi	Murong YI	ZBL000548	ZBL000548	Guangdong Ocean University	Guangdong Ocean University	OQ553143	China	Beibu Guif	Murong YI	2021-04-02	19	trawling	18.75	107.25
Perciformes	Carangidae	Decapterus	Decapterus maruadsi	Murong YI	ZBL000549	ZBL000549	Guangdong Ocean University	Guangdong Ocean University	OQ553144	China	Beibu Guif	Murong YI	2021-04-02	19	trawling	18.75	107.25
Perciformes	Carangidae	Decapterus	Decapterus maruadsi	Murong YI	ZBL000550	ZBL000550	Guangdong Ocean University	Guangdong Ocean University	OQ553145	China	Beibu Guif	Murong YI	2021-04-02	19	trawling	18.75	107.25
Perciformes	Carangidae	Decapterus	Decapterus maruadsi	Murong YI	ZBL000261	ZBL000261	Guangdong Ocean University	Guangdong Ocean University	OQ553146	China	Beibu Guif	Murong YI	2021-03-02	20	trawling	18.75	107.75
Perciformes	Carangidae	Decapterus	Decapterus maruadsi	Murong YI	ZBL000262	ZBL000262	Guangdong Ocean University	Guangdong Ocean University	OQ553147	China	Beibu Guif	Murong YI	2021-03-02	20	trawling	18.75	107.75
Perciformes	Carangidae	Decapterus	Decapterus maruadsi	Murong YI	ZBL000272	ZBL000272	Guangdong Ocean University	Guangdong Ocean University	OQ553148	China	Beibu Guif	Murong YI	2021-03-02	20	trawling	18.75	107.75
Perciformes	Carangidae	Decapterus	Decapterus maruadsi	Murong YI	ZBL000273	ZBL000273	Guangdong Ocean University	Guangdong Ocean University	OQ553149	China	Beibu Guif	Murong YI	2021-03-02	20	trawling	18.75	107.75
Perciformes	Carangidae	Decapterus	Decapterus maruadsi	Changping Jiang	BBG024001	BBG024001	Guangdong Ocean University	Guangdong Ocean University	OQ553150	China	Beibu Guif	Changping Jiang	2022-09-02	24	trawling	17.56	108.44
Perciformes	Sciaenidae	Dendrophysa	Dendrophysa russelii	Murong YI	GOU103040	GOU103040	Guangdong Ocean University	Guangdong Ocean University	OQ553151	China	Beibu Guif	Murong YI	2019-04-22	29	harbor	21.0307	109.713
Perciformes	Sciaenidae	Dendrophysa	Dendrophysa russelii	Murong YI	GOU103041	GOU103041	Guangdong Ocean University	Guangdong Ocean University	OQ553152	China	Beibu Guif	Murong YI	2019-04-22	29	harbor	21.0307	109.713
Perciformes	Sciaenidae	Dendrophysa	Dendrophysa russelii	Murong YI	GOU103042	GOU103042	Guangdong Ocean University	Guangdong Ocean University	OQ553153	China	Beibu Guif	Murong YI	2019-04-22	29	harbor	21.0307	109.713
Perciformes	Sciaenidae	Dendrophysa	Dendrophysa russelii	Murong YI	GOU103043	GOU103043	Guangdong Ocean University	Guangdong Ocean University	OQ553154	China	Beibu Guif	Murong YI	2019-04-22	29	harbor	21.0307	109.713
Perciformes	Sciaenidae	Dendrophysa	Dendrophysa russelii	Murong YI	GOU103044	GOU103044	Guangdong Ocean University	Guangdong Ocean University	OQ553155	China	Beibu Guif	Murong YI	2019-04-22	29	harbor	21.0307	109.713
Perciformes	Serranidae	Diploprion	Diploprion bifasciatum	Murong YI	GOU102832	GOU102832	Guangdong Ocean University	Guangdong Ocean University	OQ553156	China	Beibu Guif	Murong YI	2019-04-19	26	harbor	21.5764	108.486
Perciformes	Serranidae	Diploprion	Diploprion bifasciatum	Murong YI	GOU102833	GOU102833	Guangdong Ocean University	Guangdong Ocean University	OQ553157	China	Beibu Guif	Murong YI	2019-04-19	26	harbor	21.5764	108.486
Perciformes	Serranidae	Diploprion	Diploprion bifasciatum	Murong YI	GOU102834	GOU102834	Guangdong Ocean University	Guangdong Ocean University	OQ553158	China	Beibu Guif	Murong YI	2019-04-19	26	harbor	21.5764	108.486
Perciformes	Serranidae	Diploprion	Diploprion bifasciatum	Murong YI	GOU102835	GOU102835	Guangdong Ocean University	Guangdong Ocean University	OQ553159	China	Beibu Guif	Murong YI	2019-04-19	26	harbor	21.5764	108.486
Perciformes	Serranidae	Diploprion	Diploprion bifasciatum	Murong YI	GOU102836	GOU102836	Guangdong Ocean University	Guangdong Ocean University	OQ553160	China	Beibu Guif	Murong YI	2019-04-19	26	harbor	21.5764	108.486
Perciformes	Serranidae	Diploprion	Diploprion bifasciatum	Murong YI	GOU100505	GOU100505	Guangdong Ocean University	Guangdong Ocean University	OQ553161	China	Beibu Guif	Murong YI	2014-08-23	29	harbor	21.0307	109.713
Perciformes	Polynemidae	Eleutheronema	Eleutheronema rhadinum	Murong YI	GOU100406	GOU100406	Guangdong Ocean University	Guangdong Ocean University	OQ553162	China	Beibu Guif	Murong YI	2014-09-01	26	harbor	21.5764	108.486
Perciformes	Polynemidae	Eleutheronema	Eleutheronema tetradactylum	Murong YI	GOU101063	GOU101063	Guangdong Ocean University	Guangdong Ocean University	OQ553163	China	Beibu Guif	Murong YI	2016-05-05	31	harbor	19.1208	108.654
Perciformes	Polynemidae	Eleutheronema	Eleutheronema tetradactylum	Murong YI	GOU101064	GOU101064	Guangdong Ocean University	Guangdong Ocean University	OQ553164	China	Beibu Guif	Murong YI	2016-05-05	31	harbor	19.1208	108.654
Perciformes	Ephippidae	Ephippus	Ephippus orbis	Murong YI	GOU103002	GOU103002	Guangdong Ocean University	Guangdong Ocean University	OQ553165	China	Beibu Guif	Murong YI	2019-04-22	29	harbor	21.0307	109.713
Perciformes	Ephippidae	Ephippus	Ephippus orbis	Murong YI	GOU103003	GOU103003	Guangdong Ocean University	Guangdong Ocean University	OQ553166	China	Beibu Guif	Murong YI	2019-04-22	29	harbor	21.0307	109.713
Perciformes	Serranidae	Epinephelus	Epinephelus awoara	Murong YI	ZBL000321	ZBL000321	Guangdong Ocean University	Guangdong Ocean University	OQ553167	China	Beibu Guif	Murong YI	2021-03-02	4	trawling	21.25	109.75
Perciformes	Serranidae	Epinephelus	Epinephelus awoara	Murong YI	GOU100538	GOU100538	Guangdong Ocean University	Guangdong Ocean University	OQ553168	China	Beibu Guif	Murong YI	2014-08-23	29	harbor	21.0307	109.713
Perciformes	Serranidae	Epinephelus	Epinephelus bleekeri	Murong YI	GOU100413	GOU100413	Guangdong Ocean University	Guangdong Ocean University	OQ553169	China	Beibu Guif	Murong YI	2014-09-01	26	harbor	21.5764	108.486
Perciformes	Serranidae	Epinephelus	Epinephelus bleekeri	Murong YI	GOU100531	GOU100531	Guangdong Ocean University	Guangdong Ocean University	OQ553170	China	Beibu Guif	Murong YI	2014-08-23	29	harbor	21.0307	109.713
Perciformes	Serranidae	Epinephelus	Epinephelus coioides	Murong YI	GOU101111	GOU101111	Guangdong Ocean University	Guangdong Ocean University	OQ553171	China	Beibu Guif	Murong YI	2016-05-04	31	harbor	19.1208	108.654
Perciformes	Serranidae	Epinephelus	Epinephelus craigi	Murong YI	ZBL000327	ZBL000327	Guangdong Ocean University	Guangdong Ocean University	OQ553172	China	Beibu Guif	Murong YI	2021-03-02	4	trawling	21.25	109.75
Perciformes	Serranidae	Epinephelus	Epinephelus craigi	Murong YI	ZBL000328	ZBL000328	Guangdong Ocean University	Guangdong Ocean University	OQ553173	China	Beibu Guif	Murong YI	2021-03-02	4	trawling	21.25	109.75
Perciformes	Serranidae	Epinephelus	Epinephelus sexfasciatus	Murong YI	GOU100521	GOU100521	Guangdong Ocean University	Guangdong Ocean University	OQ553174	China	Beibu Guif	Murong YI	2014-08-23	29	harbor	21.0307	109.713
Perciformes	Serranidae	Epinephelus	Epinephelus sexfasciatus	Murong YI	GOU101107	GOU101107	Guangdong Ocean University	Guangdong Ocean University	OQ553175	China	Beibu Guif	Murong YI	2016-05-04	31	harbor	19.1208	108.654
Perciformes	Serranidae	Epinephelus	Epinephelus sexfasciatus	Murong YI	GOU101108	GOU101108	Guangdong Ocean University	Guangdong Ocean University	OQ553176	China	Beibu Guif	Murong YI	2016-05-04	31	harbor	19.1208	108.654
Perciformes	Leiognathidae	Leiognathus	Eubleekeria jonesi	Murong YI	ZBL000659	ZBL000659	Guangdong Ocean University	Guangdong Ocean University	OQ553177	China	Beibu Guif	Murong YI	2021-04-02	21	trawling	18.75	108.25
Perciformes	Leiognathidae	Leiognathus	Eubleekeria jonesi	Murong YI	ZBL000660	ZBL000660	Guangdong Ocean University	Guangdong Ocean University	OQ553178	China	Beibu Guif	Murong YI	2021-04-02	21	trawling	18.75	108.25
Perciformes	Sparidae	Evynnis	Evynnis cardinalis	Murong YI	ZBL000491	ZBL000491	Guangdong Ocean University	Guangdong Ocean University	OQ553179	China	Beibu Guif	Murong YI	2021-04-02	9	trawling	20.25	108.25
Perciformes	Sparidae	Evynnis	Evynnis cardinalis	Murong YI	ZBL000492	ZBL000492	Guangdong Ocean University	Guangdong Ocean University	OQ553180	China	Beibu Guif	Murong YI	2021-04-02	9	trawling	20.25	108.25
Perciformes	Sparidae	Evynnis	Evynnis cardinalis	Murong YI	ZBL000493	ZBL000493	Guangdong Ocean University	Guangdong Ocean University	OQ553181	China	Beibu Guif	Murong YI	2021-04-02	9	trawling	20.25	108.25
Perciformes	Sparidae	Evynnis	Evynnis cardinalis	Zhisen Luo	BBG416019	BBG416019	Guangdong Ocean University	Guangdong Ocean University	OQ553182	China	Beibu Guif	Zhisen Luo	2022-04-06	10	trawling	20.25	108.75
Perciformes	Sparidae	Evynnis	Evynnis cardinalis	Zhisen Luo	BBG416024	BBG416024	Guangdong Ocean University	Guangdong Ocean University	OQ553183	China	Beibu Guif	Zhisen Luo	2022-04-06	10	trawling	20.25	108.75
Perciformes	Sparidae	Evynnis	Evynnis cardinalis	Murong YI	ZBL000485	ZBL000485	Guangdong Ocean University	Guangdong Ocean University	OQ553184	China	Beibu Guif	Murong YI	2021-04-02	11	trawling	20.25	109.25
Perciformes	Sparidae	Evynnis	Evynnis cardinalis	Murong YI	ZBL000524	ZBL000524	Guangdong Ocean University	Guangdong Ocean University	OQ553185	China	Beibu Guif	Murong YI	2021-04-02	11	trawling	20.25	109.25
Perciformes	Sparidae	Evynnis	Evynnis cardinalis	Murong YI	ZBL000525	ZBL000525	Guangdong Ocean University	Guangdong Ocean University	OQ553186	China	Beibu Guif	Murong YI	2021-04-02	11	trawling	20.25	109.25
Perciformes	Sparidae	Evynnis	Evynnis cardinalis	Murong YI	ZBL000591	ZBL000591	Guangdong Ocean University	Guangdong Ocean University	OQ553187	China	Beibu Guif	Murong YI	2021-04-02	11	trawling	20.25	109.25
Perciformes	Sparidae	Evynnis	Evynnis cardinalis	Murong YI	ZBL000437	ZBL000437	Guangdong Ocean University	Guangdong Ocean University	OQ553188	China	Beibu Guif	Murong YI	2021-03-02	14	trawling	19.75	108.25
Perciformes	Sparidae	Evynnis	Evynnis cardinalis	Murong YI	GOU102997	GOU102997	Guangdong Ocean University	Guangdong Ocean University	OQ553189	China	Beibu Guif	Murong YI	2019-04-22	29	harbor	21.0307	109.713
Perciformes	Sparidae	Evynnis	Evynnis cardinalis	Murong YI	GOU102998	GOU102998	Guangdong Ocean University	Guangdong Ocean University	OQ553190	China	Beibu Guif	Murong YI	2019-04-22	29	harbor	21.0307	109.713
Perciformes	Sparidae	Evynnis	Evynnis cardinalis	Murong YI	GOU102999	GOU102999	Guangdong Ocean University	Guangdong Ocean University	OQ553191	China	Beibu Guif	Murong YI	2019-04-22	29	harbor	21.0307	109.713
Perciformes	Sparidae	Evynnis	Evynnis cardinalis	Murong YI	GOU103000	GOU103000	Guangdong Ocean University	Guangdong Ocean University	OQ553192	China	Beibu Guif	Murong YI	2019-04-22	29	harbor	21.0307	109.713
Perciformes	Sparidae	Evynnis	Evynnis cardinalis	Murong YI	GOU103001	GOU103001	Guangdong Ocean University	Guangdong Ocean University	OQ553193	China	Beibu Guif	Murong YI	2019-04-22	29	harbor	21.0307	109.713
Perciformes	Gerreidae	Gerres	Gerres filamentosus	Murong YI	GOU101109	GOU101109	Guangdong Ocean University	Guangdong Ocean University	OQ553194	China	Beibu Guif	Murong YI	2016-05-04	31	harbor	19.1208	108.654
Perciformes	Gerreidae	Gerres	Gerres japonicus	Murong YI	GOU102805	GOU102805	Guangdong Ocean University	Guangdong Ocean University	OQ553195	China	Beibu Guif	Murong YI	2019-04-19	26	harbor	21.5764	108.486
Perciformes	Gerreidae	Gerres	Gerres japonicus	Murong YI	GOU102806	GOU102806	Guangdong Ocean University	Guangdong Ocean University	OQ553196	China	Beibu Guif	Murong YI	2019-04-19	26	harbor	21.5764	108.486
Perciformes	Gerreidae	Gerres	Gerres japonicus	Murong YI	GOU102807	GOU102807	Guangdong Ocean University	Guangdong Ocean University	OQ553197	China	Beibu Guif	Murong YI	2019-04-19	26	harbor	21.5764	108.486
Perciformes	Gerreidae	Gerres	Gerres limbatus	Murong YI	GOU102804	GOU102804	Guangdong Ocean University	Guangdong Ocean University	OQ553198	China	Beibu Guif	Murong YI	2019-04-19	26	harbor	21.5764	108.486
Perciformes	Gerreidae	Gerres	Gerres limbatus	Murong YI	GOU100543	GOU100543	Guangdong Ocean University	Guangdong Ocean University	OQ553199	China	Beibu Guif	Murong YI	2014-08-23	29	harbor	21.0307	109.713
Perciformes	Gerreidae	Gerres	Gerres oblongus	Murong YI	GOU103063	GOU103063	Guangdong Ocean University	Guangdong Ocean University	OQ553200	China	Beibu Guif	Murong YI	2019-04-22	29	harbor	21.0307	109.713
Perciformes	Labridae	Halichoeres	Halichoeres nigrescens	Murong YI	GOU102837	GOU102837	Guangdong Ocean University	Guangdong Ocean University	OQ553201	China	Beibu Guif	Murong YI	2019-04-19	26	harbor	21.5764	108.486
Perciformes	Labridae	Halichoeres	Halichoeres nigrescens	Murong YI	GOU102838	GOU102838	Guangdong Ocean University	Guangdong Ocean University	OQ553202	China	Beibu Guif	Murong YI	2019-04-19	26	harbor	21.5764	108.486
Perciformes	Labridae	Halichoeres	Halichoeres nigrescens	Murong YI	GOU102839	GOU102839	Guangdong Ocean University	Guangdong Ocean University	OQ553203	China	Beibu Guif	Murong YI	2019-04-19	26	harbor	21.5764	108.486
Perciformes	Labridae	Halichoeres	Halichoeres nigrescens	Murong YI	GOU102840	GOU102840	Guangdong Ocean University	Guangdong Ocean University	OQ553204	China	Beibu Guif	Murong YI	2019-04-19	26	harbor	21.5764	108.486
Perciformes	Labridae	Halichoeres	Halichoeres nigrescens	Murong YI	GOU102841	GOU102841	Guangdong Ocean University	Guangdong Ocean University	OQ553205	China	Beibu Guif	Murong YI	2019-04-19	26	harbor	21.5764	108.486
Perciformes	Labridae	Halichoeres	Halichoeres nigrescens	Murong YI	GOU100506	GOU100506	Guangdong Ocean University	Guangdong Ocean University	OQ553206	China	Beibu Guif	Murong YI	2014-08-23	29	harbor	21.0307	109.713
Perciformes	Labridae	Halichoeres	Halichoeres nigrescens	Murong YI	GOU101126	GOU101126	Guangdong Ocean University	Guangdong Ocean University	OQ553207	China	Beibu Guif	Murong YI	2016-05-04	31	harbor	19.1208	108.654
Perciformes	Labridae	Halichoeres	Halichoeres nigrescens	Murong YI	GOU101127	GOU101127	Guangdong Ocean University	Guangdong Ocean University	OQ553208	China	Beibu Guif	Murong YI	2016-05-04	31	harbor	19.1208	108.654
Perciformes	Haemulidae	Hapalogenys	Hapalogenys analis	Changping Jiang	BBG025005	BBG025005	Guangdong Ocean University	Guangdong Ocean University	OQ553209	China	Beibu Guif	Changping Jiang	2022-09-02	22	trawling	18.14	108.28
Perciformes	Haemulidae	Hapalogenys	Hapalogenys analis	Changping Jiang	BBG025006	BBG025006	Guangdong Ocean University	Guangdong Ocean University	OQ553210	China	Beibu Guif	Changping Jiang	2022-09-02	22	trawling	18.14	108.28
Perciformes	Haemulidae	Hapalogenys	Hapalogenys analis	Changping Jiang	BBG020005	BBG020005	Guangdong Ocean University	Guangdong Ocean University	OQ553211	China	Beibu Guif	Changping Jiang	2022-09-02	23	trawling	18	108.36
Perciformes	Haemulidae	Hapalogenys	Hapalogenys analis	Murong YI	GOU103005	GOU103005	Guangdong Ocean University	Guangdong Ocean University	OQ553212	China	Beibu Guif	Murong YI	2019-04-22	29	harbor	21.0307	109.713
Perciformes	Haemulidae	Hapalogenys	Hapalogenys analis	Murong YI	GOU103006	GOU103006	Guangdong Ocean University	Guangdong Ocean University	OQ553213	China	Beibu Guif	Murong YI	2019-04-22	29	harbor	21.0307	109.713
Perciformes	Haemulidae	Hapalogenys	Hapalogenys analis	Murong YI	GOU103007	GOU103007	Guangdong Ocean University	Guangdong Ocean University	OQ553214	China	Beibu Guif	Murong YI	2019-04-22	29	harbor	21.0307	109.713
Perciformes	Haemulidae	Hapalogenys	Hapalogenys analis	Murong YI	GOU101043	GOU101043	Guangdong Ocean University	Guangdong Ocean University	OQ553215	China	Beibu Guif	Murong YI	2016-05-04	31	harbor	19.1208	108.654
Perciformes	Uranoscopidae	Ichthyscopus	Ichthyscopus lebeck	Murong YI	GOU102644	GOU102644	Guangdong Ocean University	Guangdong Ocean University	OQ553216	China	Beibu Guif	Murong YI	2018-01-26	31	harbor	19.1208	108.654
Perciformes	Uranoscopidae	Ichthyscopus	Ichthyscopus lebeck	Murong YI	GOU102645	GOU102645	Guangdong Ocean University	Guangdong Ocean University	OQ553217	China	Beibu Guif	Murong YI	2018-01-26	31	harbor	19.1208	108.654
Perciformes	Uranoscopidae	Ichthyscopus	Ichthyscopus lebeck	Murong YI	GOU102646	GOU102646	Guangdong Ocean University	Guangdong Ocean University	OQ553218	China	Beibu Guif	Murong YI	2018-01-26	31	harbor	19.1208	108.654
Perciformes	Apogonidae	Jaydia	Jaydia carinatus	Murong YI	GOU103262	GOU103262	Guangdong Ocean University	Guangdong Ocean University	OQ553219	China	Beibu Guif	Murong YI	2019-04-22	19	trawling	18.75	107.25
Perciformes	Apogonidae	Jaydia	Jaydia carinatus	Murong YI	GOU103264	GOU103264	Guangdong Ocean University	Guangdong Ocean University	OQ553220	China	Beibu Guif	Murong YI	2019-04-22	19	trawling	18.75	107.25
Perciformes	Apogonidae	Jaydia	Jaydia carinatus	Murong YI	GOU103266	GOU103266	Guangdong Ocean University	Guangdong Ocean University	OQ553221	China	Beibu Guif	Murong YI	2019-04-22	19	trawling	18.75	107.25
Perciformes	Apogonidae	Jaydia	Jaydia poecilopterus	Zhisen Luo	BBG416023	BBG416023	Guangdong Ocean University	Guangdong Ocean University	OQ559034	China	Beibu Guif	Zhisen Luo	2022-04-06	10	trawling	20.25	108.75
Perciformes	Apogonidae	Jaydia	Jaydia poecilopterus	Zhisen Luo	BBG416028	BBG416028	Guangdong Ocean University	Guangdong Ocean University	OQ559035	China	Beibu Guif	Zhisen Luo	2022-04-06	10	trawling	20.25	108.75
Perciformes	Apogonidae	Jaydia	Jaydia smithi	Murong YI	GOU103258	GOU103258	Guangdong Ocean University	Guangdong Ocean University	OQ553222	China	Beibu Guif	Murong YI	2019-04-22	19	trawling	18.75	107.25
Perciformes	Apogonidae	Jaydia	Jaydia smithi	Murong YI	GOU103260	GOU103260	Guangdong Ocean University	Guangdong Ocean University	OQ553223	China	Beibu Guif	Murong YI	2019-04-22	19	trawling	18.75	107.25
Perciformes	Apogonidae	Jaydia	Jaydia smithi	Murong YI	GOU103261	GOU103261	Guangdong Ocean University	Guangdong Ocean University	OQ553224	China	Beibu Guif	Murong YI	2019-04-22	19	trawling	18.75	107.25
Perciformes	Apogonidae	Jaydia	Jaydia smithi	Murong YI	GOU103265	GOU103265	Guangdong Ocean University	Guangdong Ocean University	OQ553225	China	Beibu Guif	Murong YI	2019-04-22	19	trawling	18.75	107.25
Perciformes	Apogonidae	Jaydia	Jaydia striata	Zhisen Luo	BBG416017	BBG416017	Guangdong Ocean University	Guangdong Ocean University	OQ553226	China	Beibu Guif	Zhisen Luo	2022-04-06	10	trawling	20.25	108.75
Perciformes	Apogonidae	Jaydia	Jaydia striata	Zhisen Luo	BBG416038	BBG416038	Guangdong Ocean University	Guangdong Ocean University	OQ553227	China	Beibu Guif	Zhisen Luo	2022-04-06	10	trawling	20.25	108.75
Perciformes	Apogonidae	Jaydia	Jaydia striata	Changping Jiang	BBG010007	BBG010007	Guangdong Ocean University	Guangdong Ocean University	OQ553228	China	Beibu Guif	Changping Jiang	2022-09-02	24	trawling	17.56	108.44
Perciformes	Apogonidae	Jaydia	Jaydia striatodes	Changping Jiang	BBG006005	BBG006005	Guangdong Ocean University	Guangdong Ocean University	OQ553229	China	Beibu Guif	Changping Jiang	2022-09-02	6	trawling	20.75	108.75
Perciformes	Apogonidae	Jaydia	Jaydia truncata	Murong YI	GOU103259	GOU103259	Guangdong Ocean University	Guangdong Ocean University	OQ553230	China	Beibu Guif	Murong YI	2019-04-22	19	trawling	18.75	107.25
Perciformes	Apogonidae	Jaydia	Jaydia truncata	Murong YI	GOU103263	GOU103263	Guangdong Ocean University	Guangdong Ocean University	OQ553231	China	Beibu Guif	Murong YI	2019-04-22	19	trawling	18.75	107.25
Perciformes	Sciaenidae	Johnius	Johnius belangerii	Murong YI	GOU101047	GOU101047	Guangdong Ocean University	Guangdong Ocean University	OQ553232	China	Beibu Guif	Murong YI	2016-05-04	31	harbor	19.1208	108.654
Perciformes	Sciaenidae	Johnius	Johnius trewavasae	Murong YI	ZBL000633	ZBL000633	Guangdong Ocean University	Guangdong Ocean University	OQ553233	China	Beibu Guif	Murong YI	2021-04-02	7	trawling	20.75	109.25
Perciformes	Sciaenidae	Johnius	Johnius trewavasae	Murong YI	ZBL000634	ZBL000634	Guangdong Ocean University	Guangdong Ocean University	OQ553234	China	Beibu Guif	Murong YI	2021-04-02	7	trawling	20.75	109.25
Perciformes	Sciaenidae	Johnius	Johnius trewavasae	Murong YI	ZBL000575	ZBL000575	Guangdong Ocean University	Guangdong Ocean University	OQ553235	China	Beibu Guif	Murong YI	2021-04-02	8	trawling	20.75	109.75
Perciformes	Sciaenidae	Johnius	Johnius trewavasae	Murong YI	ZBL000531	ZBL000531	Guangdong Ocean University	Guangdong Ocean University	OQ553236	China	Beibu Guif	Murong YI	2021-04-02	11	trawling	20.25	109.25
Perciformes	Sciaenidae	Johnius	Johnius trewavasae	Murong YI	ZBL000915	ZBL000915	Guangdong Ocean University	Guangdong Ocean University	OQ553237	China	Beibu Guif	Murong YI	2021-04-02	12	trawling	20.25	109.75
Perciformes	Sciaenidae	Johnius	Johnius trewavasae	Murong YI	ZBL000916	ZBL000916	Guangdong Ocean University	Guangdong Ocean University	OQ553238	China	Beibu Guif	Murong YI	2021-04-02	12	trawling	20.25	109.75
Perciformes	Sciaenidae	Johnius	Johnius trewavasae	Murong YI	ZBL000917	ZBL000917	Guangdong Ocean University	Guangdong Ocean University	OQ553239	China	Beibu Guif	Murong YI	2021-04-02	12	trawling	20.25	109.75
Perciformes	Sciaenidae	Johnius	Johnius trewavasae	Murong YI	ZBL000919	ZBL000919	Guangdong Ocean University	Guangdong Ocean University	OQ553240	China	Beibu Guif	Murong YI	2021-04-02	12	trawling	20.25	109.75
Perciformes	Sciaenidae	Johnius	Johnius trewavasae	Murong YI	ZBL000265	ZBL000265	Guangdong Ocean University	Guangdong Ocean University	OQ553241	China	Beibu Guif	Murong YI	2021-03-02	20	trawling	18.75	107.75
Perciformes	Lactariidae	Lactarius	Lactarius lactarius	Changping Jiang	BBG006009	BBG006009	Guangdong Ocean University	Guangdong Ocean University	OQ553242	China	Beibu Guif	Changping Jiang	2022-09-02	6	trawling	20.75	108.75
Perciformes	Lactariidae	Lactarius	Lactarius lactarius	Murong YI	ZBL000641	ZBL000641	Guangdong Ocean University	Guangdong Ocean University	OQ553243	China	Beibu Guif	Murong YI	2021-04-02	7	trawling	20.75	109.25
Perciformes	Leiognathidae	Leiognathus	Leiognathus berbis	Murong YI	GOU102849	GOU102849	Guangdong Ocean University	Guangdong Ocean University	OR523581	China	Beibu Guif	Murong YI	2019-04-19	26	harbor	21.5764	108.486
Perciformes	Leiognathidae	Leiognathus	Leiognathus berbis	Murong YI	GOU102850	GOU102850	Guangdong Ocean University	Guangdong Ocean University	OQ553244	China	Beibu Guif	Murong YI	2019-04-19	26	harbor	21.5764	108.486
Perciformes	Leiognathidae	Leiognathus	Leiognathus equulus	Murong YI	ZBL000662	ZBL000662	Guangdong Ocean University	Guangdong Ocean University	OQ553245	China	Beibu Guif	Murong YI	2021-04-02	21	trawling	18.75	108.25
Perciformes	Leiognathidae	Leiognathus	Leiognathus equulus	Murong YI	ZBL000663	ZBL000663	Guangdong Ocean University	Guangdong Ocean University	OQ553246	China	Beibu Guif	Murong YI	2021-04-02	21	trawling	18.75	108.25
Perciformes	Trichiuridae	Lepturacanthus	Lepturacanthus savala	Murong YI	GOU101098	GOU101098	Guangdong Ocean University	Guangdong Ocean University	OQ553247	China	Beibu Guif	Murong YI	2016-05-05	31	harbor	19.1208	108.654
Perciformes	Lethrinidae	Lethrinus	Lethrinus lentjan	Murong YI	GOU101059	GOU101059	Guangdong Ocean University	Guangdong Ocean University	OQ553248	China	Beibu Guif	Murong YI	2016-05-05	31	harbor	19.1208	108.654
Perciformes	Lethrinidae	Lethrinus	Lethrinus lentjan	Murong YI	GOU101061	GOU101061	Guangdong Ocean University	Guangdong Ocean University	OQ553249	China	Beibu Guif	Murong YI	2016-05-05	31	harbor	19.1208	108.654
Perciformes	Lethrinidae	Lethrinus	Lethrinus nebulosus	Murong YI	GOU100786	GOU100786	Guangdong Ocean University	Guangdong Ocean University	OQ553250	China	Beibu Guif	Murong YI	2016-05-11	29	harbor	21.0307	109.713
Perciformes	Lethrinidae	Lethrinus	Lethrinus nebulosus	Murong YI	GOU100171	GOU100171	Guangdong Ocean University	Guangdong Ocean University	OQ553251	China	Beibu Guif	Murong YI	2014-12-15	31	harbor	19.1208	108.654
Perciformes	Lethrinidae	Lethrinus	Lethrinus nebulosus	Murong YI	GOU101058	GOU101058	Guangdong Ocean University	Guangdong Ocean University	OQ553252	China	Beibu Guif	Murong YI	2016-05-05	31	harbor	19.1208	108.654
Perciformes	Lethrinidae	Lethrinus	Lethrinus nebulosus	Murong YI	GOU101060	GOU101060	Guangdong Ocean University	Guangdong Ocean University	OQ553253	China	Beibu Guif	Murong YI	2016-05-05	31	harbor	19.1208	108.654
Perciformes	Lethrinidae	Lethrinus	Lethrinus nebulosus	Murong YI	GOU101062	GOU101062	Guangdong Ocean University	Guangdong Ocean University	OQ553254	China	Beibu Guif	Murong YI	2016-05-05	31	harbor	19.1208	108.654
Perciformes	Lutjanidae	Lutjanus	Lutjanus erythropterus	Murong YI	GOU100515	GOU100515	Guangdong Ocean University	Guangdong Ocean University	OQ553255	China	Beibu Guif	Murong YI	2014-08-23	29	harbor	21.0307	109.713
Perciformes	Lutjanidae	Lutjanus	Lutjanus erythropterus	Murong YI	GOU101113	GOU101113	Guangdong Ocean University	Guangdong Ocean University	OQ553256	China	Beibu Guif	Murong YI	2016-05-04	31	harbor	19.1208	108.654
Perciformes	Lutjanidae	Lutjanus	Lutjanus fulviflamma	Murong YI	GOU101027	GOU101027	Guangdong Ocean University	Guangdong Ocean University	OQ553257	China	Beibu Guif	Murong YI	2016-05-04	31	harbor	19.1208	108.654
Perciformes	Lutjanidae	Lutjanus	Lutjanus johnii	Murong YI	GOU101102	GOU101102	Guangdong Ocean University	Guangdong Ocean University	OQ553258	China	Beibu Guif	Murong YI	2016-05-05	31	harbor	19.1208	108.654
Perciformes	Lutjanidae	Lutjanus	Lutjanus johnii	Murong YI	GOU101104	GOU101104	Guangdong Ocean University	Guangdong Ocean University	OQ553259	China	Beibu Guif	Murong YI	2016-05-05	31	harbor	19.1208	108.654
Perciformes	Lutjanidae	Lutjanus	Lutjanus johnii	Murong YI	GOU101105	GOU101105	Guangdong Ocean University	Guangdong Ocean University	OQ553260	China	Beibu Guif	Murong YI	2016-05-04	31	harbor	19.1208	108.654
Perciformes	Lutjanidae	Lutjanus	Lutjanus johnii	Murong YI	GOU101106	GOU101106	Guangdong Ocean University	Guangdong Ocean University	OQ553261	China	Beibu Guif	Murong YI	2016-05-04	31	harbor	19.1208	108.654
Perciformes	Lutjanidae	Lutjanus	Lutjanus russellii	Murong YI	GOU101103	GOU101103	Guangdong Ocean University	Guangdong Ocean University	OQ553262	China	Beibu Guif	Murong YI	2016-05-05	31	harbor	19.1208	108.654
Perciformes	Lutjanidae	Lutjanus	Lutjanus sebae	Murong YI	GOU100516	GOU100516	Guangdong Ocean University	Guangdong Ocean University	OQ553263	China	Beibu Guif	Murong YI	2014-08-23	29	harbor	21.0307	109.713
Perciformes	Lutjanidae	Lutjanus	Lutjanus stellatus	Murong YI	GOU101787	GOU101787	Guangdong Ocean University	Guangdong Ocean University	OQ553264	China	Beibu Guif	Murong YI	2017-02-16	13	trawling	19.75	107.75
Perciformes	Lutjanidae	Lutjanus	Lutjanus vitta	Murong YI	GOU101068	GOU101068	Guangdong Ocean University	Guangdong Ocean University	OQ553265	China	Beibu Guif	Murong YI	2016-05-05	31	harbor	19.1208	108.654
Perciformes	Menidae	Mene	Mene maculata	Murong YI	GOU100396	GOU100396	Guangdong Ocean University	Guangdong Ocean University	OQ553266	China	Beibu Guif	Murong YI	2014-09-01	26	harbor	21.5764	108.486
Perciformes	Gobiidae	Myersina	Myersina crocata	Murong YI	GOU102539	GOU102539	Guangdong Ocean University	Guangdong Ocean University	OQ559036	China	Beibu Guif	Murong YI	2018-04-16	7	trawling	20.75	109.25
Perciformes	Gobiidae	Myersina	Myersina filifer	Murong YI	GOU102533	GOU102533	Guangdong Ocean University	Guangdong Ocean University	OQ553267	China	Beibu Guif	Murong YI	2018-04-16	7	trawling	20.75	109.25
Perciformes	Gobiidae	Myersina	Myersina filifer	Murong YI	GOU102534	GOU102534	Guangdong Ocean University	Guangdong Ocean University	OQ553268	China	Beibu Guif	Murong YI	2018-04-16	7	trawling	20.75	109.25
Perciformes	Gobiidae	Myersina	Myersina filifer	Murong YI	GOU102535	GOU102535	Guangdong Ocean University	Guangdong Ocean University	OQ553269	China	Beibu Guif	Murong YI	2018-04-16	7	trawling	20.75	109.25
Perciformes	Gobiidae	Myersina	Myersina filifer	Murong YI	GOU103065	GOU103065	Guangdong Ocean University	Guangdong Ocean University	OQ553270	China	Beibu Guif	Murong YI	2019-04-22	29	harbor	21.0307	109.713
Perciformes	Acanthuridae	Naso	Naso hexacanthus	Murong YI	GOU103643	GOU103643	Guangdong Ocean University	Guangdong Ocean University	OQ553271	China	Beibu Guif	Murong YI	2019-08-27	29	harbor	21.0307	109.713
Perciformes	Acanthuridae	Naso	Naso unicornis	Murong YI	GOU103644	GOU103644	Guangdong Ocean University	Guangdong Ocean University	OQ553272	China	Beibu Guif	Murong YI	2019-08-27	29	harbor	21.0307	109.713
Perciformes	Nemipteridae	Nemipterus	Nemipterus aurora	Murong YI	ZBL001009	ZBL001009	Guangdong Ocean University	Guangdong Ocean University	OQ553273	China	Beibu Guif	Murong YI	2021-04-02	14	trawling	19.75	108.25
Perciformes	Nemipteridae	Nemipterus	Nemipterus aurora	Murong YI	ZBL001013	ZBL001013	Guangdong Ocean University	Guangdong Ocean University	OQ553274	China	Beibu Guif	Murong YI	2021-04-02	14	trawling	19.75	108.25
Perciformes	Nemipteridae	Nemipterus	Nemipterus bathybius	Murong YI	ZBL000433	ZBL000433	Guangdong Ocean University	Guangdong Ocean University	OQ553275	China	Beibu Guif	Murong YI	2021-03-02	14	trawling	19.75	108.25
Perciformes	Nemipteridae	Nemipterus	Nemipterus furcosus	Murong YI	GOU101767	GOU101767	Guangdong Ocean University	Guangdong Ocean University	OQ553276	China	Beibu Guif	Murong YI	2017-02-16	13	trawling	19.75	107.75
Perciformes	Nemipteridae	Nemipterus	Nemipterus furcosus	Murong YI	GOU101851	GOU101851	Guangdong Ocean University	Guangdong Ocean University	OQ553277	China	Beibu Guif	Murong YI	2017-08-30	13	trawling	19.75	107.75
Perciformes	Nemipteridae	Nemipterus	Nemipterus furcosus	Murong YI	ZBL001016	ZBL001016	Guangdong Ocean University	Guangdong Ocean University	OQ553278	China	Beibu Guif	Murong YI	2021-04-02	14	trawling	19.75	108.25
Perciformes	Nemipteridae	Nemipterus	Nemipterus furcosus	Murong YI	GOU101766	GOU101766	Guangdong Ocean University	Guangdong Ocean University	OR523582	China	Beibu Guif	Murong YI	2017-04-06	30	harbor	20.5515	109.838
Perciformes	Nemipteridae	Nemipterus	Nemipterus japonicus	Murong YI	ZBL000467	ZBL000467	Guangdong Ocean University	Guangdong Ocean University	OQ553279	China	Beibu Guif	Murong YI	2021-04-02	5	trawling	20.75	108.25
Perciformes	Nemipteridae	Nemipterus	Nemipterus japonicus	Murong YI	ZBL000468	ZBL000468	Guangdong Ocean University	Guangdong Ocean University	OQ553280	China	Beibu Guif	Murong YI	2021-04-02	5	trawling	20.75	108.25
Perciformes	Nemipteridae	Nemipterus	Nemipterus marginatus	Zhisen Luo	BBG416013	BBG416013	Guangdong Ocean University	Guangdong Ocean University	OQ553281	China	Beibu Guif	Zhisen Luo	2022-04-06	10	trawling	20.25	108.75
Perciformes	Nemipteridae	Nemipterus	Nemipterus marginatus	Zhisen Luo	BBG416014	BBG416014	Guangdong Ocean University	Guangdong Ocean University	OQ553282	China	Beibu Guif	Zhisen Luo	2022-04-06	10	trawling	20.25	108.75
Perciformes	Nemipteridae	Nemipterus	Nemipterus nematophorus	Murong YI	GOU102757	GOU102757	Guangdong Ocean University	Guangdong Ocean University	OQ553283	China	Beibu Guif	Murong YI	2019-06-41	27	harbor	21.4259	109.129
Perciformes	Nemipteridae	Nemipterus	Nemipterus nematophorus	Murong YI	GOU102756	GOU102756	Guangdong Ocean University	Guangdong Ocean University	OQ553284	China	Beibu Guif	Murong YI	2019-06-40	27	harbor	21.4259	109.129
Perciformes	Nemipteridae	Nemipterus	Nemipterus nematophorus	Murong YI	GOU102758	GOU102758	Guangdong Ocean University	Guangdong Ocean University	OQ553285	China	Beibu Guif	Murong YI	2019-06-42	27	harbor	21.4259	109.129
Perciformes	Nemipteridae	Nemipterus	Nemipterus nematophorus	Murong YI	GOU102759	GOU102759	Guangdong Ocean University	Guangdong Ocean University	OQ553286	China	Beibu Guif	Murong YI	2019-06-43	27	harbor	21.4259	109.129
Perciformes	Nemipteridae	Nemipterus	Nemipterus nematophorus	Murong YI	GOU102760	GOU102760	Guangdong Ocean University	Guangdong Ocean University	OQ553287	China	Beibu Guif	Murong YI	2019-06-44	27	harbor	21.4259	109.129
Perciformes	Nemipteridae	Nemipterus	Nemipterus nemurus	Zhisen Luo	BBG416007	BBG416007	Guangdong Ocean University	Guangdong Ocean University	OQ553288	China	Beibu Guif	Zhisen Luo	2022-04-06	10	trawling	20.25	108.75
Perciformes	Nemipteridae	Nemipterus	Nemipterus nemurus	Zhisen Luo	BBG416008	BBG416008	Guangdong Ocean University	Guangdong Ocean University	OQ553289	China	Beibu Guif	Zhisen Luo	2022-04-06	10	trawling	20.25	108.75
Perciformes	Nemipteridae	Nemipterus	Nemipterus nemurus	Murong YI	GOU101852	GOU101852	Guangdong Ocean University	Guangdong Ocean University	OQ553290	China	Beibu Guif	Murong YI	2017-08-30	13	trawling	19.75	107.75
Perciformes	Nemipteridae	Nemipterus	Nemipterus nemurus	Murong YI	ZBL001010	ZBL001010	Guangdong Ocean University	Guangdong Ocean University	OQ553291	China	Beibu Guif	Murong YI	2021-04-02	14	trawling	19.75	108.25
Perciformes	Nemipteridae	Nemipterus	Nemipterus nemurus	Murong YI	ZBL001011	ZBL001011	Guangdong Ocean University	Guangdong Ocean University	OQ553292	China	Beibu Guif	Murong YI	2021-04-02	14	trawling	19.75	108.25
Perciformes	Nemipteridae	Nemipterus	Nemipterus nemurus	Murong YI	ZBL001015	ZBL001015	Guangdong Ocean University	Guangdong Ocean University	OQ553293	China	Beibu Guif	Murong YI	2021-04-02	14	trawling	19.75	108.25
Perciformes	Nemipteridae	Nemipterus	Nemipterus nemurus	Murong YI	ZBL001017	ZBL001017	Guangdong Ocean University	Guangdong Ocean University	OQ553294	China	Beibu Guif	Murong YI	2021-04-02	14	trawling	19.75	108.25
Perciformes	Nemipteridae	Nemipterus	Nemipterus nemurus	Murong YI	ZBL001018	ZBL001018	Guangdong Ocean University	Guangdong Ocean University	OQ553295	China	Beibu Guif	Murong YI	2021-04-02	14	trawling	19.75	108.25
Perciformes	Nemipteridae	Nemipterus	Nemipterus virgatus	Murong YI	ZBL000316	ZBL000316	Guangdong Ocean University	Guangdong Ocean University	OQ553296	China	Beibu Guif	Murong YI	2021-03-02	4	trawling	21.25	109.75
Perciformes	Nemipteridae	Nemipterus	Nemipterus virgatus	Murong YI	ZBL000317	ZBL000317	Guangdong Ocean University	Guangdong Ocean University	OQ553297	China	Beibu Guif	Murong YI	2021-03-02	4	trawling	21.25	109.75
Perciformes	Nemipteridae	Nemipterus	Nemipterus virgatus	Murong YI	ZBL000318	ZBL000318	Guangdong Ocean University	Guangdong Ocean University	OQ553298	China	Beibu Guif	Murong YI	2021-03-02	4	trawling	21.25	109.75
Perciformes	Nemipteridae	Nemipterus	Nemipterus virgatus	Murong YI	ZBL000319	ZBL000319	Guangdong Ocean University	Guangdong Ocean University	OQ553299	China	Beibu Guif	Murong YI	2021-03-02	4	trawling	21.25	109.75
Perciformes	Nemipteridae	Nemipterus	Nemipterus virgatus	Murong YI	ZBL000320	ZBL000320	Guangdong Ocean University	Guangdong Ocean University	OQ553300	China	Beibu Guif	Murong YI	2021-03-02	4	trawling	21.25	109.75
Perciformes	Nemipteridae	Nemipterus	Nemipterus virgatus	Murong YI	ZBL000977	ZBL000977	Guangdong Ocean University	Guangdong Ocean University	OQ553301	China	Beibu Guif	Murong YI	2021-04-02	16	trawling	19.25	107.25
Perciformes	Sciaenidae	Nibea	Nibea semifasciata	Murong YI	GOU100540	GOU100540	Guangdong Ocean University	Guangdong Ocean University	OQ553302	China	Beibu Guif	Murong YI	2014-08-23	29	harbor	21.0307	109.713
Perciformes	Sciaenidae	Nibea	Nibea semifasciata	Murong YI	GOU101099	GOU101099	Guangdong Ocean University	Guangdong Ocean University	OQ553303	China	Beibu Guif	Murong YI	2016-05-05	31	harbor	19.1208	108.654
Perciformes	Sciaenidae	Nibea	Nibea semifasciata	Murong YI	GOU101100	GOU101100	Guangdong Ocean University	Guangdong Ocean University	OQ553304	China	Beibu Guif	Murong YI	2016-05-05	31	harbor	19.1208	108.654
Perciformes	Sciaenidae	Nibea	Nibea semifasciata	Murong YI	GOU101101	GOU101101	Guangdong Ocean University	Guangdong Ocean University	OQ553305	China	Beibu Guif	Murong YI	2016-05-05	31	harbor	19.1208	108.654
Perciformes	Leiognathidae	Leiognathus	Nuchequula blochii	Murong YI	GOU100694	GOU100694	Guangdong Ocean University	Guangdong Ocean University	OQ553306	China	Beibu Guif	Murong YI	2014-09-03	2	trawling	21.25	108.75
Perciformes	Leiognathidae	Leiognathus	Nuchequula blochii	Murong YI	GOU101448	GOU101448	Guangdong Ocean University	Guangdong Ocean University	OQ553307	China	Beibu Guif	Murong YI	2015-11-18	25	harbor	21.6199	108.344
Perciformes	Leiognathidae	Leiognathus	Nuchequula blochii	Murong YI	GOU102847	GOU102847	Guangdong Ocean University	Guangdong Ocean University	OQ553308	China	Beibu Guif	Murong YI	2019-04-19	26	harbor	21.5764	108.486
Perciformes	Leiognathidae	Leiognathus	Nuchequula blochii	Murong YI	GOU102848	GOU102848	Guangdong Ocean University	Guangdong Ocean University	OQ553309	China	Beibu Guif	Murong YI	2019-04-19	26	harbor	21.5764	108.486
Perciformes	Leiognathidae	Leiognathus	Nuchequula blochii	Murong YI	GOU100554	GOU100554	Guangdong Ocean University	Guangdong Ocean University	OQ553310	China	Beibu Guif	Murong YI	2014-08-23	29	harbor	21.0307	109.713
Perciformes	Leiognathidae	Leiognathus	Nuchequula blochii	Murong YI	GOU101070	GOU101070	Guangdong Ocean University	Guangdong Ocean University	OQ553311	China	Beibu Guif	Murong YI	2016-05-05	31	harbor	19.1208	108.654
Perciformes	Gobiidae	Odontamblyopus	Odontamblyopus rubicundus	Murong YI	GOU100695	GOU100695	Guangdong Ocean University	Guangdong Ocean University	OQ553312	China	Beibu Guif	Murong YI	2014-09-03	2	trawling	21.25	108.75
Perciformes	Opistognathidae	Opistognathus	Opistognathus macrolepis	Murong YI	GOU101790	GOU101790	Guangdong Ocean University	Guangdong Ocean University	OQ559037	China	Beibu Guif	Murong YI	2017-02-13	3	trawling	21.25	109.25
Perciformes	Opistognathidae	Opistognathus	Opistognathus macrolepis	Murong YI	GOU101791	GOU101791	Guangdong Ocean University	Guangdong Ocean University	OQ559038	China	Beibu Guif	Murong YI	2017-02-16	18	trawling	19.25	108.25
Perciformes	Opistognathidae	Opistognathus	Opistognathus macrolepis	Murong YI	GOU101792	GOU101792	Guangdong Ocean University	Guangdong Ocean University	OQ559039	China	Beibu Guif	Murong YI	2017-02-16	18	trawling	19.25	108.25
Perciformes	Cichlidae	Oreochromis	Oreochromis mossambicus	Murong YI	ZBL000752	ZBL000752	Guangdong Ocean University	Guangdong Ocean University	OQ553313	China	Beibu Guif	Murong YI	2021-06-03	26	harbor	21.5764	108.486
Perciformes	Cichlidae	Oreochromis	Oreochromis mossambicus	Murong YI	ZBL000753	ZBL000753	Guangdong Ocean University	Guangdong Ocean University	OQ553314	China	Beibu Guif	Murong YI	2021-06-03	26	harbor	21.5764	108.486
Perciformes	Cichlidae	Oreochromis	Oreochromis mossambicus	Murong YI	ZBL000754	ZBL000754	Guangdong Ocean University	Guangdong Ocean University	OQ553315	China	Beibu Guif	Murong YI	2021-06-03	26	harbor	21.5764	108.486
Perciformes	Cichlidae	Oreochromis	Oreochromis mossambicus	Murong YI	ZBL000755	ZBL000755	Guangdong Ocean University	Guangdong Ocean University	OQ553316	China	Beibu Guif	Murong YI	2021-06-03	26	harbor	21.5764	108.486
Perciformes	Cichlidae	Oreochromis	Oreochromis mossambicus	Murong YI	ZBL000756	ZBL000756	Guangdong Ocean University	Guangdong Ocean University	OQ553317	China	Beibu Guif	Murong YI	2021-06-03	26	harbor	21.5764	108.486
Perciformes	Apogonidae	Ostorhinchus	Ostorhinchus pleuron	Murong YI	GOU102741	GOU102741	Guangdong Ocean University	Guangdong Ocean University	OQ553318	China	Beibu Guif	Murong YI	2019-06-25	27	harbor	21.4259	109.129
Perciformes	Apogonidae	Ostorhinchus	Ostorhinchus pleuron	Murong YI	GOU102743	GOU102743	Guangdong Ocean University	Guangdong Ocean University	OQ553319	China	Beibu Guif	Murong YI	2019-06-27	27	harbor	21.4259	109.129
Perciformes	Apogonidae	Ostorhinchus	Ostorhinchus pleuron	Murong YI	GOU102744	GOU102744	Guangdong Ocean University	Guangdong Ocean University	OQ553320	China	Beibu Guif	Murong YI	2019-06-28	27	harbor	21.4259	109.129
Perciformes	Apogonidae	Ostorhinchus	Ostorhinchus pleuron	Murong YI	GOU102745	GOU102745	Guangdong Ocean University	Guangdong Ocean University	OQ553321	China	Beibu Guif	Murong YI	2019-06-29	27	harbor	21.4259	109.129
Perciformes	Apogonidae	Ostorhinchus	Ostorhinchus pleuron	Murong YI	GOU102746	GOU102746	Guangdong Ocean University	Guangdong Ocean University	OQ553322	China	Beibu Guif	Murong YI	2019-06-30	27	harbor	21.4259	109.129
Perciformes	Apogonidae	Ostorhinchus	Ostorhinchus pleuron	Murong YI	GOU102747	GOU102747	Guangdong Ocean University	Guangdong Ocean University	OQ553323	China	Beibu Guif	Murong YI	2019-06-31	27	harbor	21.4259	109.129
Perciformes	Apogonidae	Ostorhinchus	Ostorhinchus pleuron	Murong YI	GOU102965	GOU102965	Guangdong Ocean University	Guangdong Ocean University	OR523583	China	Beibu Guif	Murong YI	2019-04-22	29	harbor	21.0307	109.713
Perciformes	Apogonidae	Ostorhinchus	Ostorhinchus pleuron	Murong YI	GOU102977	GOU102977	Guangdong Ocean University	Guangdong Ocean University	OQ553324	China	Beibu Guif	Murong YI	2019-04-22	29	harbor	21.0307	109.713
Perciformes	Apogonidae	Ostorhinchus	Ostorhinchus pleuron	Murong YI	GOU102978	GOU102978	Guangdong Ocean University	Guangdong Ocean University	OQ553325	China	Beibu Guif	Murong YI	2019-04-22	29	harbor	21.0307	109.713
Perciformes	Apogonidae	Ostorhinchus	Ostorhinchus pleuron	Murong YI	GOU102979	GOU102979	Guangdong Ocean University	Guangdong Ocean University	OQ553326	China	Beibu Guif	Murong YI	2019-04-22	29	harbor	21.0307	109.713
Perciformes	Apogonidae	Ostorhinchus	Ostorhinchus pleuron	Murong YI	GOU102980	GOU102980	Guangdong Ocean University	Guangdong Ocean University	OQ553327	China	Beibu Guif	Murong YI	2019-04-22	29	harbor	21.0307	109.713
Perciformes	Apogonidae	Ostorhinchus	Ostorhinchus fasciatus	Changping Jiang	BBG006003	BBG006003	Guangdong Ocean University	Guangdong Ocean University	OQ553328	China	Beibu Guif	Changping Jiang	2022-09-02	6	trawling	20.75	108.75
Perciformes	Sciaenidae	Otolithes	Otolithes ruber	Murong YI	GOU100517	GOU100517	Guangdong Ocean University	Guangdong Ocean University	OQ553329	China	Beibu Guif	Murong YI	2014-08-23	29	harbor	21.0307	109.713
Perciformes	Sciaenidae	Otolithes	Otolithes ruber	Murong YI	GOU100524	GOU100524	Guangdong Ocean University	Guangdong Ocean University	OQ553330	China	Beibu Guif	Murong YI	2014-08-23	29	harbor	21.0307	109.713
Perciformes	Gobiidae	Oxyurichthys	Oxyurichthys auchenolepis	Murong YI	GOU100412	GOU100412	Guangdong Ocean University	Guangdong Ocean University	OQ553331	China	Beibu Guif	Murong YI	2014-09-01	26	harbor	21.5764	108.486
Perciformes	Gobiidae	Oxyurichthys	Oxyurichthys longicauda	Changping Jiang	BBG002011	BBG002011	Guangdong Ocean University	Guangdong Ocean University	OQ553332	China	Beibu Guif	Changping Jiang	2022-09-02	3	trawling	21.25	109.25
Perciformes	Sparidae	Pagrus	Pagrus major	Murong YI	GOU100513	GOU100513	Guangdong Ocean University	Guangdong Ocean University	OQ553333	China	Beibu Guif	Murong YI	2014-08-23	29	harbor	21.0307	109.713
Perciformes	Sparidae	Pagrus	Pagrus major	Murong YI	GOU100527	GOU100527	Guangdong Ocean University	Guangdong Ocean University	OQ553334	China	Beibu Guif	Murong YI	2014-08-23	29	harbor	21.0307	109.713
Perciformes	Sparidae	Pagrus	Pagrus major	Murong YI	GOU103015	GOU103015	Guangdong Ocean University	Guangdong Ocean University	OQ553335	China	Beibu Guif	Murong YI	2019-04-22	29	harbor	21.0307	109.713
Perciformes	Sparidae	Pagrus	Pagrus major	Murong YI	GOU101069	GOU101069	Guangdong Ocean University	Guangdong Ocean University	OQ553336	China	Beibu Guif	Murong YI	2016-05-05	31	harbor	19.1208	108.654
Perciformes	Stromateidae	Pampus	Pampus minor	Changping Jiang	BBG002003	BBG002003	Guangdong Ocean University	Guangdong Ocean University	OQ553337	China	Beibu Guif	Changping Jiang	2022-09-02	3	trawling	21.25	109.25
Perciformes	Stromateidae	Pampus	Pampus minor	Changping Jiang	BBG002005	BBG002005	Guangdong Ocean University	Guangdong Ocean University	OQ553338	China	Beibu Guif	Changping Jiang	2022-09-02	3	trawling	21.25	109.25
Perciformes	Stromateidae	Pampus	Pampus minor	Murong YI	ZBL000642	ZBL000642	Guangdong Ocean University	Guangdong Ocean University	OQ553339	China	Beibu Guif	Murong YI	2021-04-02	7	trawling	20.75	109.25
Perciformes	Stromateidae	Pampus	Pampus minor	Murong YI	ZBL000643	ZBL000643	Guangdong Ocean University	Guangdong Ocean University	OQ553340	China	Beibu Guif	Murong YI	2021-04-02	7	trawling	20.75	109.25
Perciformes	Stromateidae	Pampus	Pampus minor	Murong YI	ZBL000560	ZBL000560	Guangdong Ocean University	Guangdong Ocean University	OQ553341	China	Beibu Guif	Murong YI	2021-04-02	8	trawling	20.75	109.75
Perciformes	Stromateidae	Pampus	Pampus minor	Murong YI	ZBL000561	ZBL000561	Guangdong Ocean University	Guangdong Ocean University	OQ553342	China	Beibu Guif	Murong YI	2021-04-02	8	trawling	20.75	109.75
Perciformes	Stromateidae	Pampus	Pampus minor	Murong YI	ZBL000562	ZBL000562	Guangdong Ocean University	Guangdong Ocean University	OQ553343	China	Beibu Guif	Murong YI	2021-04-02	8	trawling	20.75	109.75
Perciformes	Stromateidae	Pampus	Pampus minor	Murong YI	ZBL000563	ZBL000563	Guangdong Ocean University	Guangdong Ocean University	OQ553344	China	Beibu Guif	Murong YI	2021-04-02	8	trawling	20.75	109.75
Perciformes	Stromateidae	Pampus	Pampus minor	Murong YI	ZBL000565	ZBL000565	Guangdong Ocean University	Guangdong Ocean University	OQ553345	China	Beibu Guif	Murong YI	2021-04-02	8	trawling	20.75	109.75
Perciformes	Stromateidae	Pampus	Pampus minor	Murong YI	ZBL000566	ZBL000566	Guangdong Ocean University	Guangdong Ocean University	OQ553346	China	Beibu Guif	Murong YI	2021-04-02	8	trawling	20.75	109.75
Perciformes	Stromateidae	Pampus	Pampus minor	Changping Jiang	BBG003002	BBG003002	Guangdong Ocean University	Guangdong Ocean University	OQ553347	China	Beibu Guif	Changping Jiang	2022-09-02	12	trawling	20.25	109.75
Perciformes	Stromateidae	Pampus	Pampus minor	Changping Jiang	BBG003003	BBG003003	Guangdong Ocean University	Guangdong Ocean University	OQ553348	China	Beibu Guif	Changping Jiang	2022-09-02	12	trawling	20.25	109.75
Perciformes	Stromateidae	Pampus	Pampus minor	Murong YI	ZBL000421	ZBL000421	Guangdong Ocean University	Guangdong Ocean University	OQ553349	China	Beibu Guif	Murong YI	2021-03-02	20	trawling	18.75	107.75
Perciformes	Stromateidae	Pampus	Pampus minor	Murong YI	ZBL000422	ZBL000422	Guangdong Ocean University	Guangdong Ocean University	OQ553350	China	Beibu Guif	Murong YI	2021-03-02	20	trawling	18.75	107.75
Perciformes	Stromateidae	Pampus	Pampus minor	Murong YI	ZBL000423	ZBL000423	Guangdong Ocean University	Guangdong Ocean University	OQ553351	China	Beibu Guif	Murong YI	2021-03-02	20	trawling	18.75	107.75
Perciformes	Stromateidae	Pampus	Pampus minor	Murong YI	ZBL000424	ZBL000424	Guangdong Ocean University	Guangdong Ocean University	OQ553352	China	Beibu Guif	Murong YI	2021-03-02	20	trawling	18.75	107.75
Perciformes	Stromateidae	Pampus	Pampus minor	Murong YI	ZBL000425	ZBL000425	Guangdong Ocean University	Guangdong Ocean University	OQ553353	China	Beibu Guif	Murong YI	2021-03-02	20	trawling	18.75	107.75
Perciformes	Oxudercidae	Parachaeturichthys	Parachaeturichthys polynema	Changping Jiang	BBG002013	BBG002013	Guangdong Ocean University	Guangdong Ocean University	OQ553354	China	Beibu Guif	Changping Jiang	2022-09-02	3	trawling	21.25	109.25
Perciformes	Haemulidae	Parapristipoma	Parapristipoma trilineatum	Murong YI	GOU102817	GOU102817	Guangdong Ocean University	Guangdong Ocean University	OQ553355	China	Beibu Guif	Murong YI	2019-04-19	26	harbor	21.5764	108.486
Perciformes	Haemulidae	Parapristipoma	Parapristipoma trilineatum	Murong YI	GOU102818	GOU102818	Guangdong Ocean University	Guangdong Ocean University	OQ553356	China	Beibu Guif	Murong YI	2019-04-19	26	harbor	21.5764	108.486
Perciformes	Carangidae	Parastromateus	Parastromateus niger	Changping Jiang	BBG003010	BBG003010	Guangdong Ocean University	Guangdong Ocean University	OQ553357	China	Beibu Guif	Changping Jiang	2022-09-02	12	trawling	20.25	109.75
Perciformes	Carangidae	Parastromateus	Parastromateus niger	Murong YI	ZBL000983	ZBL000983	Guangdong Ocean University	Guangdong Ocean University	OQ553358	China	Beibu Guif	Murong YI	2021-04-02	16	trawling	19.25	107.25
Perciformes	Gobiidae	Paratrypauchen	Paratrypauchen microcephalus	Changping Jiang	BBG002009	BBG002009	Guangdong Ocean University	Guangdong Ocean University	OQ553359	China	Beibu Guif	Changping Jiang	2022-09-02	3	trawling	21.25	109.25
Perciformes	Terapontidae	Pelates	Pelates quadrilineatus	Murong YI	GOU103050	GOU103050	Guangdong Ocean University	Guangdong Ocean University	OQ553360	China	Beibu Guif	Murong YI	2019-04-22	29	harbor	21.0307	109.713
Perciformes	Sciaenidae	Pennahia	Pennahia anea	Changping Jiang	BBG002001	BBG002001	Guangdong Ocean University	Guangdong Ocean University	OQ553361	China	Beibu Guif	Changping Jiang	2022-09-02	3	trawling	21.25	109.25
Perciformes	Sciaenidae	Pennahia	Pennahia anea	Changping Jiang	BBG006006	BBG006006	Guangdong Ocean University	Guangdong Ocean University	OQ553362	China	Beibu Guif	Changping Jiang	2022-09-02	6	trawling	20.75	108.75
Perciformes	Sciaenidae	Pennahia	Pennahia anea	Murong YI	ZBL000266	ZBL000266	Guangdong Ocean University	Guangdong Ocean University	OQ553363	China	Beibu Guif	Murong YI	2021-03-02	20	trawling	18.75	107.75
Perciformes	Sciaenidae	Pennahia	Pennahia anea	Murong YI	ZBL000267	ZBL000267	Guangdong Ocean University	Guangdong Ocean University	OQ553364	China	Beibu Guif	Murong YI	2021-03-02	20	trawling	18.75	107.75
Perciformes	Sciaenidae	Pennahia	Pennahia anea	Murong YI	GOU102975	GOU102975	Guangdong Ocean University	Guangdong Ocean University	OQ553365	China	Beibu Guif	Murong YI	2019-04-22	29	harbor	21.0307	109.713
Perciformes	Sciaenidae	Pennahia	Pennahia argentata	Murong YI	GOU102074	GOU102074	Guangdong Ocean University	Guangdong Ocean University	OQ553366	China	Beibu Guif	Murong YI	2018-01-25	5	trawling	20.75	108.25
Perciformes	Sciaenidae	Pennahia	Pennahia macrocephalus	Changping Jiang	BBG010003	BBG010003	Guangdong Ocean University	Guangdong Ocean University	OQ553367	China	Beibu Guif	Changping Jiang	2022-09-02	24	trawling	17.56	108.44
Perciformes	Sciaenidae	Pennahia	Pennahia macrocephalus	Changping Jiang	BBG024004	BBG024004	Guangdong Ocean University	Guangdong Ocean University	OQ553368	China	Beibu Guif	Changping Jiang	2022-09-02	24	trawling	17.56	108.44
Perciformes	Sciaenidae	Pennahia	Pennahia macrocephalus	Murong YI	GOU103631	GOU103631	Guangdong Ocean University	Guangdong Ocean University	OQ553369	China	Beibu Guif	Murong YI	2019-08-27	29	harbor	21.0307	109.713
Perciformes	Sciaenidae	Pennahia	Pennahia macrocephalus	Murong YI	GOU103632	GOU103632	Guangdong Ocean University	Guangdong Ocean University	OQ553370	China	Beibu Guif	Murong YI	2019-08-27	29	harbor	21.0307	109.713
Perciformes	Sciaenidae	Pennahia	Pennahia macrocephalus	Murong YI	GOU103633	GOU103633	Guangdong Ocean University	Guangdong Ocean University	OQ553371	China	Beibu Guif	Murong YI	2019-08-27	29	harbor	21.0307	109.713
Perciformes	Sciaenidae	Pennahia	Pennahia macrocephalus	Murong YI	GOU103634	GOU103634	Guangdong Ocean University	Guangdong Ocean University	OQ553372	China	Beibu Guif	Murong YI	2019-08-27	29	harbor	21.0307	109.713
Perciformes	Sciaenidae	Pennahia	Pennahia macrocephalus	Murong YI	GOU100419	GOU100419	Guangdong Ocean University	Guangdong Ocean University	OQ553373	China	Beibu Guif	Murong YI	2014-09-01	31	harbor	19.1208	108.654
Perciformes	Sciaenidae	Pennahia	Pennahia macrocephalus	Murong YI	GOU101088	GOU101088	Guangdong Ocean University	Guangdong Ocean University	OQ553374	China	Beibu Guif	Murong YI	2016-05-05	31	harbor	19.1208	108.654
Perciformes	Sciaenidae	Pennahia	Pennahia macrocephalus	Murong YI	GOU101089	GOU101089	Guangdong Ocean University	Guangdong Ocean University	OQ553375	China	Beibu Guif	Murong YI	2016-05-05	31	harbor	19.1208	108.654
Perciformes	Sciaenidae	Pennahia	Pennahia macrocephalus	Murong YI	GOU101090	GOU101090	Guangdong Ocean University	Guangdong Ocean University	OQ553376	China	Beibu Guif	Murong YI	2016-05-05	31	harbor	19.1208	108.654
Perciformes	Sciaenidae	Pennahia	Pennahia macrocephalus	Murong YI	GOU101091	GOU101091	Guangdong Ocean University	Guangdong Ocean University	OQ553377	China	Beibu Guif	Murong YI	2016-05-05	31	harbor	19.1208	108.654
Perciformes	Sciaenidae	Pennahia	Pennahia pawak	Changping Jiang	BBG006004	BBG006004	Guangdong Ocean University	Guangdong Ocean University	OQ553378	China	Beibu Guif	Changping Jiang	2022-09-02	6	trawling	20.75	108.75
Perciformes	Sciaenidae	Pennahia	Pennahia pawak	Murong YI	ZBL000571	ZBL000571	Guangdong Ocean University	Guangdong Ocean University	OQ553379	China	Beibu Guif	Murong YI	2021-04-02	8	trawling	20.75	109.75
Perciformes	Sciaenidae	Pennahia	Pennahia pawak	Murong YI	ZBL000572	ZBL000572	Guangdong Ocean University	Guangdong Ocean University	OQ553380	China	Beibu Guif	Murong YI	2021-04-02	8	trawling	20.75	109.75
Perciformes	Sciaenidae	Pennahia	Pennahia pawak	Murong YI	ZBL000484	ZBL000484	Guangdong Ocean University	Guangdong Ocean University	OQ553381	China	Beibu Guif	Murong YI	2021-04-02	11	trawling	20.25	109.25
Perciformes	Sciaenidae	Pennahia	Pennahia pawak	Murong YI	ZBL000486	ZBL000486	Guangdong Ocean University	Guangdong Ocean University	OQ553382	China	Beibu Guif	Murong YI	2021-04-02	11	trawling	20.25	109.25
Perciformes	Sciaenidae	Pennahia	Pennahia pawak	Murong YI	ZBL000533	ZBL000533	Guangdong Ocean University	Guangdong Ocean University	OQ553383	China	Beibu Guif	Murong YI	2021-04-02	11	trawling	20.25	109.25
Perciformes	Sciaenidae	Pennahia	Pennahia pawak	Murong YI	ZBL000535	ZBL000535	Guangdong Ocean University	Guangdong Ocean University	OQ553384	China	Beibu Guif	Murong YI	2021-04-02	11	trawling	20.25	109.25
Perciformes	Sciaenidae	Pennahia	Pennahia pawak	Murong YI	ZBL000589	ZBL000589	Guangdong Ocean University	Guangdong Ocean University	OQ553385	China	Beibu Guif	Murong YI	2021-04-02	11	trawling	20.25	109.25
Perciformes	Nemipteridae	Pentapodus	Pentapodus setosus	Murong YI	GOU100787	GOU100787	Guangdong Ocean University	Guangdong Ocean University	OQ553386	China	Beibu Guif	Murong YI	2016-05-11	29	harbor	21.0307	109.713
Perciformes	Nemipteridae	Pentapodus	Pentapodus setosus	Murong YI	GOU100788	GOU100788	Guangdong Ocean University	Guangdong Ocean University	OQ553387	China	Beibu Guif	Murong YI	2016-05-11	29	harbor	21.0307	109.713
Perciformes	Nemipteridae	Pentapodus	Pentapodus setosus	Murong YI	GOU100789	GOU100789	Guangdong Ocean University	Guangdong Ocean University	OQ553388	China	Beibu Guif	Murong YI	2016-05-11	29	harbor	21.0307	109.713
Perciformes	Nemipteridae	Pentapodus	Pentapodus setosus	Murong YI	GOU100790	GOU100790	Guangdong Ocean University	Guangdong Ocean University	OQ553389	China	Beibu Guif	Murong YI	2016-05-11	29	harbor	21.0307	109.713
Perciformes	Nemipteridae	Pentapodus	Pentapodus setosus	Murong YI	GOU103013	GOU103013	Guangdong Ocean University	Guangdong Ocean University	OQ553390	China	Beibu Guif	Murong YI	2019-04-22	29	harbor	21.0307	109.713
Perciformes	Nemipteridae	Pentapodus	Pentapodus setosus	Murong YI	GOU103014	GOU103014	Guangdong Ocean University	Guangdong Ocean University	OQ553391	China	Beibu Guif	Murong YI	2019-04-22	29	harbor	21.0307	109.713
Perciformes	Leiognathidae	Photopectoralis	Photopectoralis bindus	Zhisen Luo	BBG416027	BBG416027	Guangdong Ocean University	Guangdong Ocean University	OQ553392	China	Beibu Guif	Zhisen Luo	2022-04-06	10	trawling	20.25	108.75
Perciformes	Leiognathidae	Photopectoralis	Photopectoralis bindus	Zhisen Luo	BBG416029	BBG416029	Guangdong Ocean University	Guangdong Ocean University	OQ553393	China	Beibu Guif	Zhisen Luo	2022-04-06	10	trawling	20.25	108.75
Perciformes	Ephippidae	Platax	Platax teira	Murong YI	GOU100519	GOU100519	Guangdong Ocean University	Guangdong Ocean University	OQ553394	China	Beibu Guif	Murong YI	2014-08-23	29	harbor	21.0307	109.713
Perciformes	Haemulidae	Plectorhinchus	Plectorhinchus pictus	Murong YI	GOU100522	GOU100522	Guangdong Ocean University	Guangdong Ocean University	OQ553395	China	Beibu Guif	Murong YI	2014-08-23	29	harbor	21.0307	109.713
Perciformes	Haemulidae	Plectorhinchus	Plectorhinchus pictus	Murong YI	GOU100529	GOU100529	Guangdong Ocean University	Guangdong Ocean University	OQ553396	China	Beibu Guif	Murong YI	2014-08-23	29	harbor	21.0307	109.713
Perciformes	Haemulidae	Plectorhinchus	Plectorhinchus vittatus	Murong YI	GOU103640	GOU103640	Guangdong Ocean University	Guangdong Ocean University	OQ553397	China	Beibu Guif	Murong YI	2019-08-27	29	harbor	21.0307	109.713
Perciformes	Serranidae	Plectropomus	Plectropomus oligacanthus	Murong YI	GOU102647	GOU102647	Guangdong Ocean University	Guangdong Ocean University	OQ553398	China	Beibu Guif	Murong YI	2018-01-26	31	harbor	19.1208	108.654
Perciformes	Haemulidae	Pomadasys	Pomadasys kaakan	Murong YI	GOU100547	GOU100547	Guangdong Ocean University	Guangdong Ocean University	OQ553399	China	Beibu Guif	Murong YI	2014-08-23	29	harbor	21.0307	109.713
Perciformes	Haemulidae	Pomadasys	Pomadasys maculatus	Murong YI	GOU102976	GOU102976	Guangdong Ocean University	Guangdong Ocean University	OQ553400	China	Beibu Guif	Murong YI	2019-04-22	29	harbor	21.0307	109.713
Perciformes	Haemulidae	Pomadasys	Pomadasys maculatus	Murong YI	GOU103012	GOU103012	Guangdong Ocean University	Guangdong Ocean University	OQ553401	China	Beibu Guif	Murong YI	2019-04-22	29	harbor	21.0307	109.713
Perciformes	Haemulidae	Pomadasys	Pomadasys maculatus	Murong YI	GOU101026	GOU101026	Guangdong Ocean University	Guangdong Ocean University	OQ553402	China	Beibu Guif	Murong YI	2016-05-04	31	harbor	19.1208	108.654
Perciformes	Priacanthidae	Priacanthus	Priacanthus macracanthus	Murong YI	ZBL000542	ZBL000542	Guangdong Ocean University	Guangdong Ocean University	OQ553403	China	Beibu Guif	Murong YI	2021-04-02	19	trawling	18.75	107.25
Perciformes	Priacanthidae	Priacanthus	Priacanthus macracanthus	Murong YI	ZBL000268	ZBL000268	Guangdong Ocean University	Guangdong Ocean University	OQ553404	China	Beibu Guif	Murong YI	2021-03-02	20	trawling	18.75	107.75
Perciformes	Priacanthidae	Priacanthus	Priacanthus macracanthus	Murong YI	ZBL000269	ZBL000269	Guangdong Ocean University	Guangdong Ocean University	OQ553405	China	Beibu Guif	Murong YI	2021-03-02	20	trawling	18.75	107.75
Perciformes	Priacanthidae	Priacanthus	Priacanthus macracanthus	Murong YI	ZBL000270	ZBL000270	Guangdong Ocean University	Guangdong Ocean University	OQ553406	China	Beibu Guif	Murong YI	2021-03-02	20	trawling	18.75	107.75
Perciformes	Priacanthidae	Priacanthus	Priacanthus macracanthus	Murong YI	ZBL000271	ZBL000271	Guangdong Ocean University	Guangdong Ocean University	OQ553407	China	Beibu Guif	Murong YI	2021-03-02	20	trawling	18.75	107.75
Perciformes	Priacanthidae	Priacanthus	Priacanthus tayenus	Murong YI	ZBL000313	ZBL000313	Guangdong Ocean University	Guangdong Ocean University	OQ553408	China	Beibu Guif	Murong YI	2021-03-02	4	trawling	21.25	109.75
Perciformes	Priacanthidae	Priacanthus	Priacanthus tayenus	Murong YI	ZBL000314	ZBL000314	Guangdong Ocean University	Guangdong Ocean University	OQ553409	China	Beibu Guif	Murong YI	2021-03-02	4	trawling	21.25	109.75
Perciformes	Priacanthidae	Priacanthus	Priacanthus tayenus	Murong YI	ZBL000315	ZBL000315	Guangdong Ocean University	Guangdong Ocean University	OQ553410	China	Beibu Guif	Murong YI	2021-03-02	4	trawling	21.25	109.75
Perciformes	Apogonidae	Apogon	Pristiapogon fraenatus	Zhisen Luo	BBG416030	BBG416030	Guangdong Ocean University	Guangdong Ocean University	OQ553411	China	Beibu Guif	Zhisen Luo	2022-04-06	10	trawling	20.25	108.75
Perciformes	Apogonidae	Apogon	Pristiapogon fraenatus	Changping Jiang	BBG025009	BBG025009	Guangdong Ocean University	Guangdong Ocean University	OQ553412	China	Beibu Guif	Changping Jiang	2022-09-02	22	trawling	18.14	108.28
Perciformes	Lutjanidae	Pristipomoides	Pristipomoides multidens	Murong YI	GOU100467	GOU100467	Guangdong Ocean University	Guangdong Ocean University	OQ553413	China	Beibu Guif	Murong YI	2014-09-02	27	harbor	21.4259	109.129
Perciformes	Centrolophidae	Psenopsis	Psenopsis anomala	Murong YI	ZBL000555	ZBL000555	Guangdong Ocean University	Guangdong Ocean University	OQ553414	China	Beibu Guif	Murong YI	2021-04-02	15	trawling	19.75	108.75
Perciformes	Centrolophidae	Psenopsis	Psenopsis anomala	Murong YI	ZBL000847	ZBL000847	Guangdong Ocean University	Guangdong Ocean University	OQ553415	China	Beibu Guif	Murong YI	2021-04-02	16	trawling	19.25	107.25
Perciformes	Centrolophidae	Psenopsis	Psenopsis anomala	Murong YI	ZBL000848	ZBL000848	Guangdong Ocean University	Guangdong Ocean University	OQ553416	China	Beibu Guif	Murong YI	2021-04-02	16	trawling	19.25	107.25
Perciformes	Centrolophidae	Psenopsis	Psenopsis anomala	Changping Jiang	BBG010002	BBG010002	Guangdong Ocean University	Guangdong Ocean University	OQ553417	China	Beibu Guif	Changping Jiang	2022-09-02	24	trawling	17.56	108.44
Perciformes	Centrolophidae	Psenopsis	Psenopsis anomala	Changping Jiang	BBG024003	BBG024003	Guangdong Ocean University	Guangdong Ocean University	OQ553418	China	Beibu Guif	Changping Jiang	2022-09-02	24	trawling	17.56	108.44
Perciformes	Centrolophidae	Psenopsis	Psenopsis anomala	Murong YI	GOU103051	GOU103051	Guangdong Ocean University	Guangdong Ocean University	OQ553419	China	Beibu Guif	Murong YI	2019-04-22	29	harbor	21.0307	109.713
Perciformes	Caesionidae	Pterocaesio	Pterocaesio chrysozona	Murong YI	GOU100465	GOU100465	Guangdong Ocean University	Guangdong Ocean University	OQ553420	China	Beibu Guif	Murong YI	2014-09-02	27	harbor	21.4259	109.129
Perciformes	Caesionidae	Pterocaesio	Pterocaesio digramma	Murong YI	GOU100159	GOU100159	Guangdong Ocean University	Guangdong Ocean University	OQ553421	China	Beibu Guif	Murong YI	2014-12-15	31	harbor	19.1208	108.654
Perciformes	Caesionidae	Pterocaesio	Pterocaesio digramma	Murong YI	GOU100160	GOU100160	Guangdong Ocean University	Guangdong Ocean University	OQ553422	China	Beibu Guif	Murong YI	2014-12-15	31	harbor	19.1208	108.654
Perciformes	Caesionidae	Pterocaesio	Pterocaesio digramma	Murong YI	GOU100161	GOU100161	Guangdong Ocean University	Guangdong Ocean University	OQ553423	China	Beibu Guif	Murong YI	2014-12-15	31	harbor	19.1208	108.654
Perciformes	Caesionidae	Pterocaesio	Pterocaesio digramma	Murong YI	GOU100162	GOU100162	Guangdong Ocean University	Guangdong Ocean University	OQ553424	China	Beibu Guif	Murong YI	2014-12-15	31	harbor	19.1208	108.654
Perciformes	Caesionidae	Pterocaesio	Pterocaesio digramma	Murong YI	GOU100163	GOU100163	Guangdong Ocean University	Guangdong Ocean University	OQ553425	China	Beibu Guif	Murong YI	2014-12-15	31	harbor	19.1208	108.654
Perciformes	Rachycentridae	Rachycentron	Rachycentron canadum	Murong YI	GOU100558	GOU100558	Guangdong Ocean University	Guangdong Ocean University	OQ553426	China	Beibu Guif	Murong YI	2014-08-23	29	harbor	21.0307	109.713
Perciformes	Scombridae	Rastrelliger	Rastrelliger kanagurta	Murong YI	ZBL000428	ZBL000428	Guangdong Ocean University	Guangdong Ocean University	OQ553427	China	Beibu Guif	Murong YI	2021-03-02	14	trawling	19.75	108.25
Perciformes	Scombridae	Rastrelliger	Rastrelliger kanagurta	Murong YI	ZBL000431	ZBL000431	Guangdong Ocean University	Guangdong Ocean University	OQ553428	China	Beibu Guif	Murong YI	2021-03-02	14	trawling	19.75	108.25
Perciformes	Scombridae	Rastrelliger	Rastrelliger kanagurta	Murong YI	ZBL000551	ZBL000551	Guangdong Ocean University	Guangdong Ocean University	OQ553429	China	Beibu Guif	Murong YI	2021-04-02	19	trawling	18.75	107.25
Perciformes	Scombridae	Rastrelliger	Rastrelliger kanagurta	Murong YI	GOU100503	GOU100503	Guangdong Ocean University	Guangdong Ocean University	OQ553430	China	Beibu Guif	Murong YI	2014-08-23	29	harbor	21.0307	109.713
Perciformes	Sparidae	Rhabdosargus	Rhabdosargus sarba	Murong YI	GOU100464	GOU100464	Guangdong Ocean University	Guangdong Ocean University	OQ553431	China	Beibu Guif	Murong YI	2014-09-02	27	harbor	21.4259	109.129
Perciformes	Scombridae	Sarda	Sarda orientalis	Murong YI	GOU101861	GOU101861	Guangdong Ocean University	Guangdong Ocean University	OQ553432	China	Beibu Guif	Murong YI	2017-08-30	13	trawling	19.75	107.75
Perciformes	Scaridae	Scarus	Scarus ghobban	Murong YI	GOU100164	GOU100164	Guangdong Ocean University	Guangdong Ocean University	OQ553433	China	Beibu Guif	Murong YI	2014-12-15	31	harbor	19.1208	108.654
Perciformes	Scaridae	Scarus	Scarus ghobban	Murong YI	GOU100165	GOU100165	Guangdong Ocean University	Guangdong Ocean University	OQ553434	China	Beibu Guif	Murong YI	2014-12-15	31	harbor	19.1208	108.654
Perciformes	Scatophagidae	Scatophagus	Scatophagus argus	Murong YI	GOU103004	GOU103004	Guangdong Ocean University	Guangdong Ocean University	OQ553435	China	Beibu Guif	Murong YI	2019-04-22	29	harbor	21.0307	109.713
Perciformes	Scatophagidae	Scatophagus	Scatophagus argus	Murong YI	GOU103031	GOU103031	Guangdong Ocean University	Guangdong Ocean University	OQ553436	China	Beibu Guif	Murong YI	2019-04-22	29	harbor	21.0307	109.713
Perciformes	Scatophagidae	Scatophagus	Scatophagus argus	Murong YI	GOU103032	GOU103032	Guangdong Ocean University	Guangdong Ocean University	OQ553437	China	Beibu Guif	Murong YI	2019-04-22	29	harbor	21.0307	109.713
Perciformes	Nemipteridae	Scolopsis	Scolopsis monogramma	Murong YI	GOU100169	GOU100169	Guangdong Ocean University	Guangdong Ocean University	OQ553438	China	Beibu Guif	Murong YI	2014-12-15	31	harbor	19.1208	108.654
Perciformes	Nemipteridae	Scolopsis	Scolopsis taenioptera	Murong YI	GOU102702	GOU102702	Guangdong Ocean University	Guangdong Ocean University	OQ553439	China	Beibu Guif	Murong YI	2018-09-05	14	trawling	19.75	108.25
Perciformes	Nemipteridae	Scolopsis	Scolopsis taenioptera	Murong YI	GOU103011	GOU103011	Guangdong Ocean University	Guangdong Ocean University	OQ553440	China	Beibu Guif	Murong YI	2019-04-22	29	harbor	21.0307	109.713
Perciformes	Nemipteridae	Scolopsis	Scolopsis vosmeri	Murong YI	GOU102819	GOU102819	Guangdong Ocean University	Guangdong Ocean University	OQ553441	China	Beibu Guif	Murong YI	2019-04-19	26	harbor	21.5764	108.486
Perciformes	Nemipteridae	Scolopsis	Scolopsis vosmeri	Murong YI	GOU102842	GOU102842	Guangdong Ocean University	Guangdong Ocean University	OQ553442	China	Beibu Guif	Murong YI	2019-04-19	26	harbor	21.5764	108.486
Perciformes	Nemipteridae	Scolopsis	Scolopsis vosmeri	Murong YI	GOU100523	GOU100523	Guangdong Ocean University	Guangdong Ocean University	OQ553443	China	Beibu Guif	Murong YI	2014-08-23	29	harbor	21.0307	109.713
Perciformes	Nemipteridae	Scolopsis	Scolopsis vosmeri	Murong YI	GOU102994	GOU102994	Guangdong Ocean University	Guangdong Ocean University	OQ553444	China	Beibu Guif	Murong YI	2019-04-22	29	harbor	21.0307	109.713
Perciformes	Nemipteridae	Scolopsis	Scolopsis vosmeri	Murong YI	GOU103010	GOU103010	Guangdong Ocean University	Guangdong Ocean University	OQ553445	China	Beibu Guif	Murong YI	2019-04-22	29	harbor	21.0307	109.713
Perciformes	Nemipteridae	Scolopsis	Scolopsis vosmeri	Murong YI	GOU100170	GOU100170	Guangdong Ocean University	Guangdong Ocean University	OQ553446	China	Beibu Guif	Murong YI	2014-12-15	31	harbor	19.1208	108.654
Perciformes	Carangidae	Scomberoides	Scomberoides lysan	Murong YI	GOU103624	GOU103624	Guangdong Ocean University	Guangdong Ocean University	OQ553447	China	Beibu Guif	Murong YI	2019-08-27	29	harbor	21.0307	109.713
Perciformes	Carangidae	Scomberoides	Scomberoides lysan	Murong YI	GOU103625	GOU103625	Guangdong Ocean University	Guangdong Ocean University	OQ553448	China	Beibu Guif	Murong YI	2019-08-27	29	harbor	21.0307	109.713
Perciformes	Carangidae	Scomberoides	Scomberoides lysan	Murong YI	GOU103626	GOU103626	Guangdong Ocean University	Guangdong Ocean University	OQ553449	China	Beibu Guif	Murong YI	2019-08-27	29	harbor	21.0307	109.713
Perciformes	Carangidae	Scomberoides	Scomberoides lysan	Murong YI	GOU103627	GOU103627	Guangdong Ocean University	Guangdong Ocean University	OQ553450	China	Beibu Guif	Murong YI	2019-08-27	29	harbor	21.0307	109.713
Perciformes	Carangidae	Scomberoides	Scomberoides lysan	Murong YI	GOU103628	GOU103628	Guangdong Ocean University	Guangdong Ocean University	OQ553451	China	Beibu Guif	Murong YI	2019-08-27	29	harbor	21.0307	109.713
Perciformes	Carangidae	Scomberoides	Scomberoides tol	Murong YI	GOU102799	GOU102799	Guangdong Ocean University	Guangdong Ocean University	OQ553452	China	Beibu Guif	Murong YI	2019-04-21	27	harbor	21.4259	109.129
Perciformes	Carangidae	Scomberoides	Scomberoides tol	Murong YI	GOU102800	GOU102800	Guangdong Ocean University	Guangdong Ocean University	OQ553453	China	Beibu Guif	Murong YI	2019-04-21	27	harbor	21.4259	109.129
Perciformes	Carangidae	Scomberoides	Scomberoides tol	Murong YI	GOU102801	GOU102801	Guangdong Ocean University	Guangdong Ocean University	OQ553454	China	Beibu Guif	Murong YI	2019-04-21	27	harbor	21.4259	109.129
Perciformes	Carangidae	Scomberoides	Scomberoides tol	Murong YI	GOU102802	GOU102802	Guangdong Ocean University	Guangdong Ocean University	OQ553455	China	Beibu Guif	Murong YI	2019-04-21	27	harbor	21.4259	109.129
Perciformes	Carangidae	Scomberoides	Scomberoides tol	Murong YI	GOU102803	GOU102803	Guangdong Ocean University	Guangdong Ocean University	OQ553456	China	Beibu Guif	Murong YI	2019-04-21	27	harbor	21.4259	109.129
Perciformes	Scombridae	Scomberomorus	Scomberomorus commerson	Changping Jiang	BBG011001	BBG011001	Guangdong Ocean University	Guangdong Ocean University	OQ553457	China	Beibu Guif	Changping Jiang	2022-09-02	9	trawling	20.25	108.25
Perciformes	Scombridae	Scomberomorus	Scomberomorus commerson	Changping Jiang	BBG011002	BBG011002	Guangdong Ocean University	Guangdong Ocean University	OQ553458	China	Beibu Guif	Changping Jiang	2022-09-02	9	trawling	20.25	108.25
Perciformes	Scombridae	Scomberomorus	Scomberomorus commerson	Changping Jiang	BBG012001	BBG012001	Guangdong Ocean University	Guangdong Ocean University	OQ553459	China	Beibu Guif	Changping Jiang	2022-09-02	15	trawling	19.75	108.75
Perciformes	Scombridae	Scomberomorus	Scomberomorus commerson	Murong YI	GOU100525	GOU100525	Guangdong Ocean University	Guangdong Ocean University	OQ553460	China	Beibu Guif	Murong YI	2014-08-23	29	harbor	21.0307	109.713
Perciformes	Scombridae	Scomberomorus	Scomberomorus commerson	Murong YI	GOU100550	GOU100550	Guangdong Ocean University	Guangdong Ocean University	OQ553461	China	Beibu Guif	Murong YI	2014-08-23	29	harbor	21.0307	109.713
Perciformes	Scombridae	Scomberomorus	Scomberomorus guttatus	Murong YI	GOU100518	GOU100518	Guangdong Ocean University	Guangdong Ocean University	OQ553462	China	Beibu Guif	Murong YI	2014-08-23	29	harbor	21.0307	109.713
Perciformes	Leiognathidae	Secutor	Secutor ruconius	Murong YI	GOU101017	GOU101017	Guangdong Ocean University	Guangdong Ocean University	OQ553463	China	Beibu Guif	Murong YI	2016-05-04	31	harbor	19.1208	108.654
Perciformes	Leiognathidae	Secutor	Secutor ruconius	Murong YI	GOU101018	GOU101018	Guangdong Ocean University	Guangdong Ocean University	OQ553464	China	Beibu Guif	Murong YI	2016-05-04	31	harbor	19.1208	108.654
Perciformes	Leiognathidae	Secutor	Secutor ruconius	Murong YI	GOU101019	GOU101019	Guangdong Ocean University	Guangdong Ocean University	OQ553465	China	Beibu Guif	Murong YI	2016-05-04	31	harbor	19.1208	108.654
Perciformes	Leiognathidae	Secutor	Secutor ruconius	Murong YI	GOU101020	GOU101020	Guangdong Ocean University	Guangdong Ocean University	OQ553466	China	Beibu Guif	Murong YI	2016-05-04	31	harbor	19.1208	108.654
Perciformes	Leiognathidae	Secutor	Secutor ruconius	Murong YI	GOU101021	GOU101021	Guangdong Ocean University	Guangdong Ocean University	OQ553467	China	Beibu Guif	Murong YI	2016-05-04	31	harbor	19.1208	108.654
Perciformes	Carangidae	Seriola	Seriola dumerili	Murong YI	GOU102703	GOU102703	Guangdong Ocean University	Guangdong Ocean University	OQ553468	China	Beibu Guif	Murong YI	2018-09-06	15	trawling	19.75	108.75
Perciformes	Siganidae	Siganus	Siganus canaliculatus	Changping Jiang	BBG003009	BBG003009	Guangdong Ocean University	Guangdong Ocean University	OQ553469	China	Beibu Guif	Changping Jiang	2022-09-02	12	trawling	20.25	109.75
Perciformes	Siganidae	Siganus	Siganus canaliculatus	Murong YI	ZBL000585	ZBL000585	Guangdong Ocean University	Guangdong Ocean University	OQ553470	China	Beibu Guif	Murong YI	2021-04-02	15	trawling	19.75	108.75
Perciformes	Siganidae	Siganus	Siganus canaliculatus	Murong YI	GOU103635	GOU103635	Guangdong Ocean University	Guangdong Ocean University	OQ553471	China	Beibu Guif	Murong YI	2019-08-27	29	harbor	21.0307	109.713
Perciformes	Siganidae	Siganus	Siganus canaliculatus	Murong YI	GOU103636	GOU103636	Guangdong Ocean University	Guangdong Ocean University	OQ553472	China	Beibu Guif	Murong YI	2019-08-27	29	harbor	21.0307	109.713
Perciformes	Siganidae	Siganus	Siganus canaliculatus	Murong YI	GOU103637	GOU103637	Guangdong Ocean University	Guangdong Ocean University	OQ553473	China	Beibu Guif	Murong YI	2019-08-27	29	harbor	21.0307	109.713
Perciformes	Siganidae	Siganus	Siganus canaliculatus	Murong YI	GOU103638	GOU103638	Guangdong Ocean University	Guangdong Ocean University	OQ553474	China	Beibu Guif	Murong YI	2019-08-27	29	harbor	21.0307	109.713
Perciformes	Siganidae	Siganus	Siganus canaliculatus	Murong YI	GOU103639	GOU103639	Guangdong Ocean University	Guangdong Ocean University	OQ553475	China	Beibu Guif	Murong YI	2019-08-27	29	harbor	21.0307	109.713
Perciformes	Siganidae	Siganus	Siganus fuscescens	Murong YI	ZBL000438	ZBL000438	Guangdong Ocean University	Guangdong Ocean University	OQ553476	China	Beibu Guif	Murong YI	2021-03-02	14	trawling	19.75	108.25
Perciformes	Siganidae	Siganus	Siganus fuscescens	Murong YI	ZBL000554	ZBL000554	Guangdong Ocean University	Guangdong Ocean University	OQ553477	China	Beibu Guif	Murong YI	2021-04-02	15	trawling	19.75	108.75
Perciformes	Siganidae	Siganus	Siganus fuscescens	Murong YI	GOU100399	GOU100399	Guangdong Ocean University	Guangdong Ocean University	OQ553478	China	Beibu Guif	Murong YI	2014-09-01	26	harbor	21.5764	108.486
Perciformes	Sillaginidae	Sillago	Sillago aeolus	Murong YI	ZBL000341	ZBL000341	Guangdong Ocean University	Guangdong Ocean University	OQ553479	China	Beibu Guif	Murong YI	2021-03-02	4	trawling	21.25	109.75
Perciformes	Sillaginidae	Sillago	Sillago aeolus	Murong YI	GOU103083	GOU103083	Guangdong Ocean University	Guangdong Ocean University	OQ553480	China	Beibu Guif	Murong YI	2019-04-22	29	harbor	21.0307	109.713
Perciformes	Sillaginidae	Sillago	Sillago aeolus	Murong YI	GOU103084	GOU103084	Guangdong Ocean University	Guangdong Ocean University	OQ553481	China	Beibu Guif	Murong YI	2019-04-22	29	harbor	21.0307	109.713
Perciformes	Sillaginidae	Sillago	Sillago aeolus	Murong YI	GOU103085	GOU103085	Guangdong Ocean University	Guangdong Ocean University	OQ553482	China	Beibu Guif	Murong YI	2019-04-22	29	harbor	21.0307	109.713
Perciformes	Sillaginidae	Sillago	Sillago aeolus	Murong YI	GOU103086	GOU103086	Guangdong Ocean University	Guangdong Ocean University	OQ553483	China	Beibu Guif	Murong YI	2019-04-22	29	harbor	21.0307	109.713
Perciformes	Sillaginidae	Sillago	Sillago aeolus	Murong YI	GOU103087	GOU103087	Guangdong Ocean University	Guangdong Ocean University	OQ553484	China	Beibu Guif	Murong YI	2019-04-22	29	harbor	21.0307	109.713
Perciformes	Sillaginidae	Sillago	Sillago aeolus	Murong YI	GOU100996	GOU100996	Guangdong Ocean University	Guangdong Ocean University	OQ553485	China	Beibu Guif	Murong YI	2016-05-04	31	harbor	19.1208	108.654
Perciformes	Sillaginidae	Sillago	Sillago aeolus	Murong YI	GOU100998	GOU100998	Guangdong Ocean University	Guangdong Ocean University	OQ553486	China	Beibu Guif	Murong YI	2016-05-04	31	harbor	19.1208	108.654
Perciformes	Sillaginidae	Sillago	Sillago asiatica	Murong YI	GOU100410	GOU100410	Guangdong Ocean University	Guangdong Ocean University	OQ553487	China	Beibu Guif	Murong YI	2014-09-01	26	harbor	21.5764	108.486
Perciformes	Sillaginidae	Sillago	Sillago japonica	Murong YI	GOU102864	GOU102864	Guangdong Ocean University	Guangdong Ocean University	OQ553488	China	Beibu Guif	Murong YI	2019-04-19	26	harbor	21.5764	108.486
Perciformes	Sillaginidae	Sillago	Sillago japonica	Murong YI	GOU102865	GOU102865	Guangdong Ocean University	Guangdong Ocean University	OQ553489	China	Beibu Guif	Murong YI	2019-04-19	26	harbor	21.5764	108.486
Perciformes	Sillaginidae	Sillago	Sillago sihama	Murong YI	ZBL000924	ZBL000924	Guangdong Ocean University	Guangdong Ocean University	OQ553490	China	Beibu Guif	Murong YI	2021-04-02	12	trawling	20.25	109.75
Perciformes	Sillaginidae	Sillago	Sillago sihama	Murong YI	GOU103082	GOU103082	Guangdong Ocean University	Guangdong Ocean University	OQ553491	China	Beibu Guif	Murong YI	2019-04-22	29	harbor	21.0307	109.713
Perciformes	Sillaginidae	Sillago	Sillago sihama	Murong YI	GOU103088	GOU103088	Guangdong Ocean University	Guangdong Ocean University	OQ553492	China	Beibu Guif	Murong YI	2019-04-22	29	harbor	21.0307	109.713
Perciformes	Sphyraenidae	Sphyraena	Sphyraena forsteri	Changping Jiang	BBG006002	BBG006002	Guangdong Ocean University	Guangdong Ocean University	OQ553493	China	Beibu Guif	Changping Jiang	2022-09-02	6	trawling	20.75	108.75
Perciformes	Sphyraenidae	Sphyraena	Sphyraena forsteri	Changping Jiang	BBG006007	BBG006007	Guangdong Ocean University	Guangdong Ocean University	OQ553494	China	Beibu Guif	Changping Jiang	2022-09-02	6	trawling	20.75	108.75
Perciformes	Sphyraenidae	Sphyraena	Sphyraena jello	Murong YI	GOU100400	GOU100400	Guangdong Ocean University	Guangdong Ocean University	OQ553495	China	Beibu Guif	Murong YI	2014-09-01	26	harbor	21.5764	108.486
Perciformes	Sphyraenidae	Sphyraena	Sphyraena pinguis	Murong YI	ZBL000323	ZBL000323	Guangdong Ocean University	Guangdong Ocean University	OQ553496	China	Beibu Guif	Murong YI	2021-03-02	4	trawling	21.25	109.75
Perciformes	Terapontidae	Terapon	Terapon jarbua	Murong YI	ZBL000322	ZBL000322	Guangdong Ocean University	Guangdong Ocean University	OQ553497	China	Beibu Guif	Murong YI	2021-03-02	4	trawling	21.25	109.75
Perciformes	Terapontidae	Terapon	Terapon jarbua	Murong YI	ZBL000426	ZBL000426	Guangdong Ocean University	Guangdong Ocean University	OQ553498	China	Beibu Guif	Murong YI	2021-03-02	14	trawling	19.75	108.25
Perciformes	Terapontidae	Terapon	Terapon jarbua	Murong YI	ZBL000427	ZBL000427	Guangdong Ocean University	Guangdong Ocean University	OQ553499	China	Beibu Guif	Murong YI	2021-03-02	14	trawling	19.75	108.25
Perciformes	Terapontidae	Terapon	Terapon jarbua	Murong YI	ZBL000978	ZBL000978	Guangdong Ocean University	Guangdong Ocean University	OQ553500	China	Beibu Guif	Murong YI	2021-04-02	16	trawling	19.25	107.25
Perciformes	Terapontidae	Terapon	Terapon jarbua	Murong YI	ZBL000541	ZBL000541	Guangdong Ocean University	Guangdong Ocean University	OQ553501	China	Beibu Guif	Murong YI	2021-04-02	19	trawling	18.75	107.25
Perciformes	Terapontidae	Terapon	Terapon puta	Murong YI	GOU102944	GOU102944	Guangdong Ocean University	Guangdong Ocean University	OQ553502	China	Beibu Guif	Murong YI	2019-04-22	29	harbor	21.0307	109.713
Perciformes	Terapontidae	Terapon	Terapon puta	Murong YI	GOU102945	GOU102945	Guangdong Ocean University	Guangdong Ocean University	OQ553503	China	Beibu Guif	Murong YI	2019-04-22	29	harbor	21.0307	109.713
Perciformes	Terapontidae	Terapon	Terapon puta	Murong YI	GOU102946	GOU102946	Guangdong Ocean University	Guangdong Ocean University	OQ553504	China	Beibu Guif	Murong YI	2019-04-22	29	harbor	21.0307	109.713
Perciformes	Terapontidae	Terapon	Terapon puta	Murong YI	GOU102947	GOU102947	Guangdong Ocean University	Guangdong Ocean University	OQ553505	China	Beibu Guif	Murong YI	2019-04-22	29	harbor	21.0307	109.713
Perciformes	Terapontidae	Terapon	Terapon puta	Murong YI	GOU102948	GOU102948	Guangdong Ocean University	Guangdong Ocean University	OQ553506	China	Beibu Guif	Murong YI	2019-04-22	29	harbor	21.0307	109.713
Perciformes	Terapontidae	Terapon	Terapon theraps	Changping Jiang	BBG003005	BBG003005	Guangdong Ocean University	Guangdong Ocean University	OQ553507	China	Beibu Guif	Changping Jiang	2022-09-02	12	trawling	20.25	109.75
Perciformes	Terapontidae	Terapon	Terapon theraps	Murong YI	ZBL000411	ZBL000411	Guangdong Ocean University	Guangdong Ocean University	OQ553508	China	Beibu Guif	Murong YI	2021-03-02	20	trawling	18.75	107.75
Perciformes	Terapontidae	Terapon	Terapon theraps	Murong YI	ZBL000412	ZBL000412	Guangdong Ocean University	Guangdong Ocean University	OQ553509	China	Beibu Guif	Murong YI	2021-03-02	20	trawling	18.75	107.75
Perciformes	Terapontidae	Terapon	Terapon theraps	Murong YI	ZBL000413	ZBL000413	Guangdong Ocean University	Guangdong Ocean University	OQ553510	China	Beibu Guif	Murong YI	2021-03-02	20	trawling	18.75	107.75
Perciformes	Terapontidae	Terapon	Terapon theraps	Murong YI	ZBL000414	ZBL000414	Guangdong Ocean University	Guangdong Ocean University	OQ553511	China	Beibu Guif	Murong YI	2021-03-02	20	trawling	18.75	107.75
Perciformes	Terapontidae	Terapon	Terapon theraps	Changping Jiang	BBG025007	BBG025007	Guangdong Ocean University	Guangdong Ocean University	OQ553512	China	Beibu Guif	Changping Jiang	2022-09-02	22	trawling	18.14	108.28
Perciformes	Terapontidae	Terapon	Terapon theraps	Murong YI	GOU101071	GOU101071	Guangdong Ocean University	Guangdong Ocean University	OQ553513	China	Beibu Guif	Murong YI	2016-05-05	31	harbor	19.1208	108.654
Perciformes	Terapontidae	Terapon	Terapon theraps	Murong YI	GOU101072	GOU101072	Guangdong Ocean University	Guangdong Ocean University	OQ553514	China	Beibu Guif	Murong YI	2016-05-05	31	harbor	19.1208	108.654
Perciformes	Terapontidae	Terapon	Terapon theraps	Murong YI	GOU101073	GOU101073	Guangdong Ocean University	Guangdong Ocean University	OQ553515	China	Beibu Guif	Murong YI	2016-05-05	31	harbor	19.1208	108.654
Perciformes	Terapontidae	Terapon	Terapon theraps	Murong YI	GOU101074	GOU101074	Guangdong Ocean University	Guangdong Ocean University	OQ553516	China	Beibu Guif	Murong YI	2016-05-05	31	harbor	19.1208	108.654
Perciformes	Terapontidae	Terapon	Terapon theraps	Murong YI	GOU101075	GOU101075	Guangdong Ocean University	Guangdong Ocean University	OQ553517	China	Beibu Guif	Murong YI	2016-05-05	31	harbor	19.1208	108.654
Perciformes	Scombridae	Thunnus	Thunnus tonggol	Murong YI	GOU100466	GOU100466	Guangdong Ocean University	Guangdong Ocean University	OQ553518	China	Beibu Guif	Murong YI	2014-09-02	27	harbor	21.4259	109.129
Perciformes	Serranidae	Tosana	Tosana niwae	Murong YI	GOU102573	GOU102573	Guangdong Ocean University	Guangdong Ocean University	OQ553519	China	Beibu Guif	Murong YI	2018-04-18	14	trawling	19.75	108.25
Perciformes	Carangidae	Trachinotus	Trachinotus anak	Murong YI	GOU102852	GOU102852	Guangdong Ocean University	Guangdong Ocean University	OQ553520	China	Beibu Guif	Murong YI	2019-04-19	26	harbor	21.5764	108.486
Perciformes	Carangidae	Trachinotus	Trachinotus anak	Murong YI	GOU102853	GOU102853	Guangdong Ocean University	Guangdong Ocean University	OQ553521	China	Beibu Guif	Murong YI	2019-04-19	26	harbor	21.5764	108.486
Perciformes	Carangidae	Trachinotus	Trachinotus anak	Murong YI	GOU102854	GOU102854	Guangdong Ocean University	Guangdong Ocean University	OQ553522	China	Beibu Guif	Murong YI	2019-04-19	26	harbor	21.5764	108.486
Perciformes	Carangidae	Trachinotus	Trachinotus anak	Murong YI	GOU102855	GOU102855	Guangdong Ocean University	Guangdong Ocean University	OQ553523	China	Beibu Guif	Murong YI	2019-04-19	26	harbor	21.5764	108.486
Perciformes	Carangidae	Trachurus	Trachurus japonicus	Murong YI	ZBL000429	ZBL000429	Guangdong Ocean University	Guangdong Ocean University	OQ553524	China	Beibu Guif	Murong YI	2021-03-02	14	trawling	19.75	108.25
Perciformes	Carangidae	Trachurus	Trachurus japonicus	Changping Jiang	BBG020003	BBG020003	Guangdong Ocean University	Guangdong Ocean University	OQ553525	China	Beibu Guif	Changping Jiang	2022-09-02	23	trawling	18	108.36
Perciformes	Trichiuridae	Trichiurus	Trichiurus brevis	Zhisen Luo	BBG416033	BBG416033	Guangdong Ocean University	Guangdong Ocean University	OQ553526	China	Beibu Guif	Zhisen Luo	2022-04-06	10	trawling	20.25	108.75
Perciformes	Trichiuridae	Trichiurus	Trichiurus brevis	Zhisen Luo	BBG416039	BBG416039	Guangdong Ocean University	Guangdong Ocean University	OQ553527	China	Beibu Guif	Zhisen Luo	2022-04-06	10	trawling	20.25	108.75
Perciformes	Trichiuridae	Trichiurus	Trichiurus japonicus	Murong YI	GOU100411	GOU100411	Guangdong Ocean University	Guangdong Ocean University	OQ553528	China	Beibu Guif	Murong YI	2014-09-01	26	harbor	21.5764	108.486
Perciformes	Gobiidae	Tridentiger	Tridentiger barbatus	Murong YI	GOU103052	GOU103052	Guangdong Ocean University	Guangdong Ocean University	OQ553529	China	Beibu Guif	Murong YI	2019-04-22	29	harbor	21.0307	109.713
Perciformes	Mullidae	Upeneus	Upeneus japonicus	Changping Jiang	BBG025014	BBG025014	Guangdong Ocean University	Guangdong Ocean University	OQ553530	China	Beibu Guif	Changping Jiang	2022-09-02	22	trawling	18.14	108.28
Perciformes	Mullidae	Upeneus	Upeneus sulphureus	Changping Jiang	BBG006001	BBG006001	Guangdong Ocean University	Guangdong Ocean University	OQ553531	China	Beibu Guif	Changping Jiang	2022-09-02	6	trawling	20.75	108.75
Perciformes	Mullidae	Upeneus	Upeneus sulphureus	Murong YI	ZBL000851	ZBL000851	Guangdong Ocean University	Guangdong Ocean University	OQ553532	China	Beibu Guif	Murong YI	2021-04-02	16	trawling	19.25	107.25
Perciformes	Mullidae	Upeneus	Upeneus sulphureus	Murong YI	ZBL000403	ZBL000403	Guangdong Ocean University	Guangdong Ocean University	OQ553533	China	Beibu Guif	Murong YI	2021-03-02	20	trawling	18.75	107.75
Perciformes	Mullidae	Upeneus	Upeneus sulphureus	Murong YI	ZBL000404	ZBL000404	Guangdong Ocean University	Guangdong Ocean University	OQ553534	China	Beibu Guif	Murong YI	2021-03-02	20	trawling	18.75	107.75
Perciformes	Mullidae	Upeneus	Upeneus sulphureus	Murong YI	ZBL000405	ZBL000405	Guangdong Ocean University	Guangdong Ocean University	OQ553535	China	Beibu Guif	Murong YI	2021-03-02	20	trawling	18.75	107.75
Perciformes	Mullidae	Upeneus	Upeneus sulphureus	Murong YI	ZBL000406	ZBL000406	Guangdong Ocean University	Guangdong Ocean University	OQ553536	China	Beibu Guif	Murong YI	2021-03-02	20	trawling	18.75	107.75
Perciformes	Mullidae	Upeneus	Upeneus sulphureus	Murong YI	ZBL000407	ZBL000407	Guangdong Ocean University	Guangdong Ocean University	OQ553537	China	Beibu Guif	Murong YI	2021-03-02	20	trawling	18.75	107.75
Perciformes	Mullidae	Upeneus	Upeneus sulphureus	Changping Jiang	BBG025013	BBG025013	Guangdong Ocean University	Guangdong Ocean University	OQ553538	China	Beibu Guif	Changping Jiang	2022-09-02	22	trawling	18.14	108.28
Perciformes	Mullidae	Upeneus	Upeneus sundaicus	Murong YI	GOU102964	GOU102964	Guangdong Ocean University	Guangdong Ocean University	OQ553539	China	Beibu Guif	Murong YI	2019-04-22	29	harbor	21.0307	109.713
Perciformes	Mullidae	Upeneus	Upeneus tragula	Murong YI	GOU102809	GOU102809	Guangdong Ocean University	Guangdong Ocean University	OQ553540	China	Beibu Guif	Murong YI	2019-04-19	26	harbor	21.5764	108.486
Perciformes	Zanclidae	Zanclus	Zanclus cornutus	Murong YI	GOU103641	GOU103641	Guangdong Ocean University	Guangdong Ocean University	OQ553541	China	Beibu Guif	Murong YI	2019-08-27	29	harbor	21.0307	109.713
Perciformes	Zanclidae	Zanclus	Zanclus cornutus	Murong YI	GOU100154	GOU100154	Guangdong Ocean University	Guangdong Ocean University	OQ553542	China	Beibu Guif	Murong YI	2014-12-15	31	harbor	19.1208	108.654
Perciformes	Acanthuridae	Zebrasoma	Zebrasoma velifer	Murong YI	GOU103642	GOU103642	Guangdong Ocean University	Guangdong Ocean University	OQ553543	China	Beibu Guif	Murong YI	2019-08-27	29	harbor	21.0307	109.713
Pleuronectiformes	Soleidae	Aesopia	Aesopia cornuta	Murong YI	GOU101783	GOU101783	Guangdong Ocean University	Guangdong Ocean University	OQ553043	China	Beibu Guif	Murong YI	2017-02-16	13	trawling	19.75	107.75
Pleuronectiformes	Soleidae	Aesopia	Aesopia cornuta	Murong YI	GOU101786	GOU101786	Guangdong Ocean University	Guangdong Ocean University	OQ553044	China	Beibu Guif	Murong YI	2017-02-15	17	trawling	19.25	107.75
Pleuronectiformes	Samaridae	Aseraggodes	Aseraggodes kobensis	Murong YI	GOU101785	GOU101785	Guangdong Ocean University	Guangdong Ocean University	OQ553056	China	Beibu Guif	Murong YI	2017-04-20	11	trawling	20.25	109.25
Pleuronectiformes	Bothidae	Arnoglossus	Arnoglossu smacrolophus	Murong YI	GOU101784	GOU101784	Guangdong Ocean University	Guangdong Ocean University	OQ559040	China	Beibu Guif	Murong YI	2017-02-16	13	trawling	19.75	107.75
Pleuronectiformes	Soleidae	Brachirus	Brachirus orientalis	Murong YI	GOU100480	GOU100480	Guangdong Ocean University	Guangdong Ocean University	OQ553544	China	Beibu Guif	Murong YI	2014-09-25	26	harbor	21.5764	108.486
Pleuronectiformes	Soleidae	Brachirus	Brachirus orientalis	Murong YI	GOU102856	GOU102856	Guangdong Ocean University	Guangdong Ocean University	OQ553545	China	Beibu Guif	Murong YI	2019-04-19	26	harbor	21.5764	108.486
Pleuronectiformes	Soleidae	Brachirus	Brachirus orientalis	Murong YI	GOU102857	GOU102857	Guangdong Ocean University	Guangdong Ocean University	OQ553546	China	Beibu Guif	Murong YI	2019-04-19	26	harbor	21.5764	108.486
Pleuronectiformes	Soleidae	Brachirus	Brachirus orientalis	Murong YI	GOU102858	GOU102858	Guangdong Ocean University	Guangdong Ocean University	OQ553547	China	Beibu Guif	Murong YI	2019-04-19	26	harbor	21.5764	108.486
Pleuronectiformes	Soleidae	Brachirus	Brachirus orientalis	Murong YI	GOU102859	GOU102859	Guangdong Ocean University	Guangdong Ocean University	OQ553548	China	Beibu Guif	Murong YI	2019-04-19	26	harbor	21.5764	108.486
Pleuronectiformes	Soleidae	Brachirus	Brachirus orientalis	Murong YI	GOU102860	GOU102860	Guangdong Ocean University	Guangdong Ocean University	OQ553549	China	Beibu Guif	Murong YI	2019-04-19	26	harbor	21.5764	108.486
Pleuronectiformes	Soleidae	Brachirus	Brachirus orientalis	Murong YI	GOU103053	GOU103053	Guangdong Ocean University	Guangdong Ocean University	OQ553550	China	Beibu Guif	Murong YI	2019-04-22	29	harbor	21.0307	109.713
Pleuronectiformes	Soleidae	Brachirus	Brachirus orientalis	Murong YI	GOU103054	GOU103054	Guangdong Ocean University	Guangdong Ocean University	OQ553551	China	Beibu Guif	Murong YI	2019-04-22	29	harbor	21.0307	109.713
Pleuronectiformes	Soleidae	Brachirus	Brachirus orientalis	Murong YI	GOU103055	GOU103055	Guangdong Ocean University	Guangdong Ocean University	OQ553552	China	Beibu Guif	Murong YI	2019-04-22	29	harbor	21.0307	109.713
Pleuronectiformes	Soleidae	Brachirus	Brachirus orientalis	Murong YI	GOU103056	GOU103056	Guangdong Ocean University	Guangdong Ocean University	OQ553553	China	Beibu Guif	Murong YI	2019-04-22	29	harbor	21.0307	109.713
Pleuronectiformes	Cynoglossidae	Cynoglossus	Cynoglossus bilineatus	Murong YI	GOU100474	GOU100474	Guangdong Ocean University	Guangdong Ocean University	OQ553554	China	Beibu Guif	Murong YI	2014-09-25	26	harbor	21.5764	108.486
Pleuronectiformes	Cynoglossidae	Cynoglossus	Cynoglossus bilineatus	Murong YI	GOU100549	GOU100549	Guangdong Ocean University	Guangdong Ocean University	OQ553555	China	Beibu Guif	Murong YI	2014-08-23	29	harbor	21.0307	109.713
Pleuronectiformes	Cynoglossidae	Cynoglossus	Cynoglossus macrolepidotus	Murong YI	GOU103057	GOU103057	Guangdong Ocean University	Guangdong Ocean University	OQ553556	China	Beibu Guif	Murong YI	2019-04-22	29	harbor	21.0307	109.713
Pleuronectiformes	Cynoglossidae	Cynoglossus	Cynoglossus puncticeps	Murong YI	GOU103058	GOU103058	Guangdong Ocean University	Guangdong Ocean University	OQ553557	China	Beibu Guif	Murong YI	2019-04-22	29	harbor	21.0307	109.713
Pleuronectiformes	Cynoglossidae	Cynoglossus	Cynoglossus puncticeps	Murong YI	GOU103069	GOU103069	Guangdong Ocean University	Guangdong Ocean University	OQ553558	China	Beibu Guif	Murong YI	2019-04-22	29	harbor	21.0307	109.713
Pleuronectiformes	Bothidae	Neolaeops	Neolaeops microphthalmus	Murong YI	GOU100429	GOU100429	Guangdong Ocean University	Guangdong Ocean University	OQ553559	China	Beibu Guif	Murong YI	2014-09-26	31	harbor	19.1208	108.654
Pleuronectiformes	Samaridae	Liachirus	Liachirus melanospilos	Murong YI	GOU103062	GOU103062	Guangdong Ocean University	Guangdong Ocean University	OQ553560	China	Beibu Guif	Murong YI	2019-04-22	29	harbor	21.0307	109.713
Pleuronectiformes	Cynoglossidae	Paraplagusia	Paraplagusia japonica	Murong YI	GOU101002	GOU101002	Guangdong Ocean University	Guangdong Ocean University	OQ553561	China	Beibu Guif	Murong YI	2016-05-04	31	harbor	19.1208	108.654
Pleuronectiformes	Paralichthyidae	Pseudorhombus	Pseudorhombus oligodon	Murong YI	GOU100553	GOU100553	Guangdong Ocean University	Guangdong Ocean University	OQ553562	China	Beibu Guif	Murong YI	2014-08-23	29	harbor	21.0307	109.713
Pleuronectiformes	Soleidae	Solea	Solea ovata	Murong YI	GOU102851	GOU102851	Guangdong Ocean University	Guangdong Ocean University	OQ553563	China	Beibu Guif	Murong YI	2019-04-19	26	harbor	21.5764	108.486
Pleuronectiformes	Soleidae	Solea	Solea ovata	Murong YI	GOU103059	GOU103059	Guangdong Ocean University	Guangdong Ocean University	OQ553564	China	Beibu Guif	Murong YI	2019-04-22	29	harbor	21.0307	109.713
Pleuronectiformes	Samaridae	Zebrias	Zebrias quagga	Murong YI	GOU100533	GOU100533	Guangdong Ocean University	Guangdong Ocean University	OQ553565	China	Beibu Guif	Murong YI	2014-08-23	29	harbor	21.0307	109.713
Pleuronectiformes	Samaridae	Zebrias	Zebrias zebra	Murong YI	GOU103060	GOU103060	Guangdong Ocean University	Guangdong Ocean University	OQ553566	China	Beibu Guif	Murong YI	2019-04-22	29	harbor	21.0307	109.713
Scombriformes	Nomeidae	Cubiceps	Cubiceps whiteleggii	Changping Jiang	BBG024002	BBG024002	Guangdong Ocean University	Guangdong Ocean University	OQ553567	China	Beibu Guif	Changping Jiang	2022-09-02	24	trawling	17.56	108.44
Scorpaeniformes	Triglidae	Chelidonichthys	Chelidonichthys kumu	Murong YI	GOU102966	GOU102966	Guangdong Ocean University	Guangdong Ocean University	OQ553568	China	Beibu Guif	Murong YI	2019-04-22	29	harbor	21.0307	109.713
Scorpaeniformes	Dactylopteridae	Dactyloptena	Dactyloptena orientalis	Murong YI	GOU100166	GOU100166	Guangdong Ocean University	Guangdong Ocean University	OQ553569	China	Beibu Guif	Murong YI	2014-12-15	31	harbor	19.1208	108.654
Scorpaeniformes	Dactylopteridae	Dactyloptena	Dactyloptena orientalis	Murong YI	GOU100167	GOU100167	Guangdong Ocean University	Guangdong Ocean University	OR523584	China	Beibu Guif	Murong YI	2014-12-15	31	harbor	19.1208	108.654
Scorpaeniformes	Aploactinidae	Erisphex	Erisphex simplex	Murong YI	GOU100484	GOU100484	Guangdong Ocean University	Guangdong Ocean University	OQ553570	China	Beibu Guif	Murong YI	2014-09-25	26	harbor	21.5764	108.486
Scorpaeniformes	Platycephalidae	Inegocia	Inegocia japonica	Murong YI	GOU101797	GOU101797	Guangdong Ocean University	Guangdong Ocean University	OR523585	China	Beibu Guif	Murong YI	2017-02-16	1	trawling	21.25	108.25
Scorpaeniformes	Platycephalidae	Inegocia	Inegocia japonica	Murong YI	GOU101798	GOU101798	Guangdong Ocean University	Guangdong Ocean University	OQ553571	China	Beibu Guif	Murong YI	2017-02-16	1	trawling	21.25	108.25
Scorpaeniformes	Platycephalidae	Inegocia	Inegocia japonica	Murong YI	GOU101799	GOU101799	Guangdong Ocean University	Guangdong Ocean University	OQ553572	China	Beibu Guif	Murong YI	2017-02-16	1	trawling	21.25	108.25
Scorpaeniformes	Platycephalidae	Inegocia	Inegocia japonica	Murong YI	GOU100696	GOU100696	Guangdong Ocean University	Guangdong Ocean University	OQ553573	China	Beibu Guif	Murong YI	2014-09-03	2	trawling	21.25	108.75
Scorpaeniformes	Platycephalidae	Inegocia	Inegocia japonica	Changping Jiang	BBG002014	BBG002014	Guangdong Ocean University	Guangdong Ocean University	OQ553574	China	Beibu Guif	Changping Jiang	2022-09-02	3	trawling	21.25	109.25
Scorpaeniformes	Platycephalidae	Inegocia	Inegocia japonica	Changping Jiang	BBG002015	BBG002015	Guangdong Ocean University	Guangdong Ocean University	OQ553575	China	Beibu Guif	Changping Jiang	2022-09-02	3	trawling	21.25	109.25
Scorpaeniformes	Platycephalidae	Inegocia	Inegocia japonica	Murong YI	ZBL000679	ZBL000679	Guangdong Ocean University	Guangdong Ocean University	OQ553576	China	Beibu Guif	Murong YI	2021-04-02	4	trawling	21.25	109.75
Scorpaeniformes	Platycephalidae	Inegocia	Inegocia japonica	Murong YI	ZBL000680	ZBL000680	Guangdong Ocean University	Guangdong Ocean University	OQ553577	China	Beibu Guif	Murong YI	2021-04-02	4	trawling	21.25	109.75
Scorpaeniformes	Platycephalidae	Inegocia	Inegocia japonica	Murong YI	ZBL000593	ZBL000593	Guangdong Ocean University	Guangdong Ocean University	OQ553578	China	Beibu Guif	Murong YI	2021-04-02	11	trawling	20.25	109.25
Scorpaeniformes	Platycephalidae	Inegocia	Inegocia japonica	Murong YI	ZBL000594	ZBL000594	Guangdong Ocean University	Guangdong Ocean University	OQ553579	China	Beibu Guif	Murong YI	2021-04-02	11	trawling	20.25	109.25
Scorpaeniformes	Platycephalidae	Inegocia	Inegocia japonica	Murong YI	ZBL000595	ZBL000595	Guangdong Ocean University	Guangdong Ocean University	OQ553580	China	Beibu Guif	Murong YI	2021-04-02	11	trawling	20.25	109.25
Scorpaeniformes	Platycephalidae	Inegocia	Inegocia japonica	Murong YI	ZBL000596	ZBL000596	Guangdong Ocean University	Guangdong Ocean University	OQ553581	China	Beibu Guif	Murong YI	2021-04-02	11	trawling	20.25	109.25
Scorpaeniformes	Platycephalidae	Inegocia	Inegocia japonica	Changping Jiang	BBG003006	BBG003006	Guangdong Ocean University	Guangdong Ocean University	OQ553582	China	Beibu Guif	Changping Jiang	2022-09-02	12	trawling	20.25	109.75
Scorpaeniformes	Platycephalidae	Inegocia	Inegocia japonica	Murong YI	ZBL000925	ZBL000925	Guangdong Ocean University	Guangdong Ocean University	OQ553583	China	Beibu Guif	Murong YI	2021-04-02	12	trawling	20.25	109.75
Scorpaeniformes	Platycephalidae	Inegocia	Inegocia japonica	Murong YI	ZBL000600	ZBL000600	Guangdong Ocean University	Guangdong Ocean University	OQ553584	China	Beibu Guif	Murong YI	2021-04-02	19	trawling	18.75	107.25
Scorpaeniformes	Platycephalidae	Inegocia	Inegocia japonica	Murong YI	GOU103017	GOU103017	Guangdong Ocean University	Guangdong Ocean University	OQ553585	China	Beibu Guif	Murong YI	2019-04-22	29	harbor	21.0307	109.713
Scorpaeniformes	Triglidae	Lepidotrigla	Lepidotrigla alata	Murong YI	ZBL000582	ZBL000582	Guangdong Ocean University	Guangdong Ocean University	OQ553586	China	Beibu Guif	Murong YI	2021-04-02	15	trawling	19.75	108.75
Scorpaeniformes	Triglidae	Lepidotrigla	Lepidotrigla alata	Murong YI	ZBL000581	ZBL000581	Guangdong Ocean University	Guangdong Ocean University	OQ553587	China	Beibu Guif	Murong YI	2021-04-02	19	trawling	18.75	107.25
Scorpaeniformes	Triglidae	Lepidotrigla	Lepidotrigla alata	Changping Jiang	BBG025012	BBG025012	Guangdong Ocean University	Guangdong Ocean University	OQ553588	China	Beibu Guif	Changping Jiang	2022-09-02	22	trawling	18.14	108.28
Scorpaeniformes	Triglidae	Lepidotrigla	Lepidotrigla alata	Murong YI	GOU100418	GOU100418	Guangdong Ocean University	Guangdong Ocean University	OQ553589	China	Beibu Guif	Murong YI	2014-09-01	26	harbor	21.5764	108.486
Scorpaeniformes	Triglidae	Lepidotrigla	Lepidotrigla alata	Murong YI	GOU101096	GOU101096	Guangdong Ocean University	Guangdong Ocean University	OQ553590	China	Beibu Guif	Murong YI	2016-05-05	31	harbor	19.1208	108.654
Scorpaeniformes	Scorpaenidae	Minous	Minous monodactylus	Murong YI	GOU102968	GOU102968	Guangdong Ocean University	Guangdong Ocean University	OQ553591	China	Beibu Guif	Murong YI	2019-04-22	29	harbor	21.0307	109.713
Scorpaeniformes	Scorpaenidae	Minous	Minous monodactylus	Murong YI	GOU102969	GOU102969	Guangdong Ocean University	Guangdong Ocean University	OQ553592	China	Beibu Guif	Murong YI	2019-04-22	29	harbor	21.0307	109.713
Scorpaeniformes	Scorpaenidae	Neocentropogon	Neocentropogon japonicus	Murong YI	GOU100280	GOU100280	Guangdong Ocean University	Guangdong Ocean University	OQ553593	China	Beibu Guif	Murong YI	2017-08-30	13	trawling	19.75	107.75
Scorpaeniformes	Platycephalidae	Onigocia	Onigocia macrolepis	Zhisen Luo	BBG416005	BBG416005	Guangdong Ocean University	Guangdong Ocean University	OQ553594	China	Beibu Guif	Zhisen Luo	2022-04-06	10	trawling	20.25	108.75
Scorpaeniformes	Platycephalidae	Onigocia	Onigocia macrolepis	Zhisen Luo	BBG416006	BBG416006	Guangdong Ocean University	Guangdong Ocean University	OQ553595	China	Beibu Guif	Zhisen Luo	2022-04-06	10	trawling	20.25	108.75
Scorpaeniformes	Platycephalidae	Onigocia	Onigocia macrolepis	Murong YI	GOU101859	GOU101859	Guangdong Ocean University	Guangdong Ocean University	OQ553596	China	Beibu Guif	Murong YI	2017-08-30	13	trawling	19.75	107.75
Scorpaeniformes	Platycephalidae	Onigocia	Onigocia macrolepis	Murong YI	GOU101860	GOU101860	Guangdong Ocean University	Guangdong Ocean University	OQ553597	China	Beibu Guif	Murong YI	2017-08-30	13	trawling	19.75	107.75
Scorpaeniformes	Platycephalidae	Onigocia	Onigocia spinosa	Murong YI	GOU101854	GOU101854	Guangdong Ocean University	Guangdong Ocean University	OQ553598	China	Beibu Guif	Murong YI	2017-08-30	13	trawling	19.75	107.75
Scorpaeniformes	Platycephalidae	Onigocia	Onigocia spinosa	Murong YI	GOU101855	GOU101855	Guangdong Ocean University	Guangdong Ocean University	OQ553599	China	Beibu Guif	Murong YI	2017-08-30	13	trawling	19.75	107.75
Scorpaeniformes	Platycephalidae	Onigocia	Onigocia spinosa	Murong YI	GOU101856	GOU101856	Guangdong Ocean University	Guangdong Ocean University	OQ553600	China	Beibu Guif	Murong YI	2017-08-30	13	trawling	19.75	107.75
Scorpaeniformes	Platycephalidae	Onigocia	Onigocia spinosa	Murong YI	GOU101857	GOU101857	Guangdong Ocean University	Guangdong Ocean University	OQ553601	China	Beibu Guif	Murong YI	2017-08-30	13	trawling	19.75	107.75
Scorpaeniformes	Platycephalidae	Onigocia	Onigocia spinosa	Murong YI	GOU101858	GOU101858	Guangdong Ocean University	Guangdong Ocean University	OQ553602	China	Beibu Guif	Murong YI	2017-08-30	13	trawling	19.75	107.75
Scorpaeniformes	Platycephalidae	Inegocia	Platycephalus.sp	Murong YI	GOU103016	GOU103016	Guangdong Ocean University	Guangdong Ocean University	OQ559041	China	Beibu Guif	Murong YI	2019-04-22	29	harbor	21.0307	109.713
Scorpaeniformes	Platycephalidae	Rogadius	Rogadius asper	Murong YI	GOU101763	GOU101763	Guangdong Ocean University	Guangdong Ocean University	OQ553603	China	Beibu Guif	Murong YI	2017-08-30	13	trawling	19.75	107.75
Scorpaeniformes	Platycephalidae	Rogadius	Rogadius asper	Murong YI	GOU101693	GOU101693	Guangdong Ocean University	Guangdong Ocean University	OQ553604	China	Beibu Guif	Murong YI	2017-04-23	14	trawling	19.75	108.25
Scorpaeniformes	Scorpaenidae	Scorpaenopsis	Scorpaenopsis neglecta	Changping Jiang	BBG025011	BBG025011	Guangdong Ocean University	Guangdong Ocean University	OQ553605	China	Beibu Guif	Changping Jiang	2022-09-02	22	trawling	18.14	108.28
Scorpaeniformes	Scorpaenidae	Scorpaenopsis	Scorpaenopsis neglecta	Murong YI	GOU103008	GOU103008	Guangdong Ocean University	Guangdong Ocean University	OQ553606	China	Beibu Guif	Murong YI	2019-04-22	29	harbor	21.0307	109.713
Scorpaeniformes	Scorpaenidae	Scorpaenopsis	Scorpaenopsis papuensis	Murong YI	GOU101985	GOU101985	Guangdong Ocean University	Guangdong Ocean University	OQ553607	China	Beibu Guif	Murong YI	2014-08-23	29	harbor	21.0307	109.713
Scorpaeniformes	Scorpaenidae	Scorpaenopsis	Scorpaenopsis ramaraoi	Murong YI	GOU101132	GOU101132	Guangdong Ocean University	Guangdong Ocean University	OQ553608	China	Beibu Guif	Murong YI	2014-09-02	27	harbor	21.4259	109.129
Scorpaeniformes	Scorpaenidae	Sebastapistes	Sebastapistes strongia	Changping Jiang	BBG025001	BBG025001	Guangdong Ocean University	Guangdong Ocean University	OQ553609	China	Beibu Guif	Changping Jiang	2022-09-02	22	trawling	18.14	108.28
Scorpaeniformes	Scorpaenidae	Sebastapistes	Sebastapistes strongia	Changping Jiang	BBG025002	BBG025002	Guangdong Ocean University	Guangdong Ocean University	OQ553610	China	Beibu Guif	Changping Jiang	2022-09-02	22	trawling	18.14	108.28
Scorpaeniformes	Scorpaenidae	Sebastiscus	Sebastiscus marmoratus	Murong YI	GOU102810	GOU102810	Guangdong Ocean University	Guangdong Ocean University	OQ553611	China	Beibu Guif	Murong YI	2019-04-19	26	harbor	21.5764	108.486
Scorpaeniformes	Scorpaenidae	Sebastiscus	Sebastiscus marmoratus	Murong YI	GOU102811	GOU102811	Guangdong Ocean University	Guangdong Ocean University	OQ553612	China	Beibu Guif	Murong YI	2019-04-19	26	harbor	21.5764	108.486
Scorpaeniformes	Scorpaenidae	Sebastiscus	Sebastiscus marmoratus	Murong YI	GOU102812	GOU102812	Guangdong Ocean University	Guangdong Ocean University	OQ553613	China	Beibu Guif	Murong YI	2019-04-19	26	harbor	21.5764	108.486
Scorpaeniformes	Scorpaenidae	Sebastiscus	Sebastiscus marmoratus	Murong YI	GOU102813	GOU102813	Guangdong Ocean University	Guangdong Ocean University	OQ553614	China	Beibu Guif	Murong YI	2019-04-19	26	harbor	21.5764	108.486
Scorpaeniformes	Scorpaenidae	Sebastiscus	Sebastiscus marmoratus	Murong YI	GOU102970	GOU102970	Guangdong Ocean University	Guangdong Ocean University	OQ553615	China	Beibu Guif	Murong YI	2019-04-22	29	harbor	21.0307	109.713
Scorpaeniformes	Scorpaenidae	Sebastiscus	Sebastiscus marmoratus	Murong YI	GOU102971	GOU102971	Guangdong Ocean University	Guangdong Ocean University	OQ553616	China	Beibu Guif	Murong YI	2019-04-22	29	harbor	21.0307	109.713
Scorpaeniformes	Scorpaenidae	Sebastiscus	Sebastiscus marmoratus	Murong YI	GOU102972	GOU102972	Guangdong Ocean University	Guangdong Ocean University	OQ553617	China	Beibu Guif	Murong YI	2019-04-22	29	harbor	21.0307	109.713
Scorpaeniformes	Platycephalidae	Thysanophrys	Thysanophrys chiltonae	Murong YI	GOU102542	GOU102542	Guangdong Ocean University	Guangdong Ocean University	OQ553618	China	Beibu Guif	Murong YI	2018-04-16	7	trawling	20.75	109.25
Scorpaeniformes	Scorpaenidae	Trachicephalus	Trachicephalus uranoscopus	Murong YI	ZBL000678	ZBL000678	Guangdong Ocean University	Guangdong Ocean University	OQ553619	China	Beibu Guif	Murong YI	2021-04-02	4	trawling	21.25	109.75
Siluriformes	Ariidae	Arius	Arius maculatus	Murong YI	ZBL000687	ZBL000687	Guangdong Ocean University	Guangdong Ocean University	OQ553620	China	Beibu Guif	Murong YI	2021-04-02	11	trawling	20.25	109.25
Siluriformes	Ariidae	Arius	Arius maculatus	Murong YI	ZBL000688	ZBL000688	Guangdong Ocean University	Guangdong Ocean University	OQ553621	China	Beibu Guif	Murong YI	2021-04-02	11	trawling	20.25	109.25
Siluriformes	Ariidae	Arius	Arius maculatus	Murong YI	ZBL000689	ZBL000689	Guangdong Ocean University	Guangdong Ocean University	OQ553622	China	Beibu Guif	Murong YI	2021-04-02	11	trawling	20.25	109.25
Siluriformes	Ariidae	Plicofollis	plicofollis nella	Murong YI	ZBL000624	ZBL000624	Guangdong Ocean University	Guangdong Ocean University	OQ553623	China	Beibu Guif	Murong YI	2021-04-02	11	trawling	20.25	109.25
Siluriformes	Ariidae	Plicofollis	plicofollis nella	Murong YI	GOU100599	GOU100599	Guangdong Ocean University	Guangdong Ocean University	OQ553624	China	Beibu Guif	Murong YI	2014-09-24	26	harbor	21.5764	108.486
Siluriformes	Plotosidae	Plotosus	Plotosus lineatus	Murong YI	GOU100557	GOU100557	Guangdong Ocean University	Guangdong Ocean University	OQ553625	China	Beibu Guif	Murong YI	2014-08-23	29	harbor	21.0307	109.713
Siluriformes	Plotosidae	Plotosus	Plotosus lineatus	Murong YI	GOU100559	GOU100559	Guangdong Ocean University	Guangdong Ocean University	OQ553626	China	Beibu Guif	Murong YI	2014-08-23	29	harbor	21.0307	109.713
Tetraodontiformes	Monacanthidae	Aluterus	Aluterus monoceros	Murong YI	GOU100469	GOU100469	Guangdong Ocean University	Guangdong Ocean University	OQ553627	China	Beibu Guif	Murong YI	2014-09-02	27	harbor	21.4259	109.129
Tetraodontiformes	Tetraodontidae	Lagocephalus	Lagocephalus spadiceus	Murong YI	ZBL000681	ZBL000681	Guangdong Ocean University	Guangdong Ocean University	OQ553628	China	Beibu Guif	Murong YI	2021-04-02	4	trawling	21.25	109.75
Tetraodontiformes	Tetraodontidae	Lagocephalus	Lagocephalus spadiceus	Murong YI	ZBL000573	ZBL000573	Guangdong Ocean University	Guangdong Ocean University	OQ553629	China	Beibu Guif	Murong YI	2021-04-02	8	trawling	20.75	109.75
Tetraodontiformes	Tetraodontidae	Lagocephalus	Lagocephalus spadiceus	Zhisen Luo	BBG416032	BBG416032	Guangdong Ocean University	Guangdong Ocean University	OQ553630	China	Beibu Guif	Zhisen Luo	2022-04-06	10	trawling	20.25	108.75
Tetraodontiformes	Tetraodontidae	Lagocephalus	Lagocephalus spadiceus	Murong YI	ZBL000477	ZBL000477	Guangdong Ocean University	Guangdong Ocean University	OQ553631	China	Beibu Guif	Murong YI	2021-04-02	11	trawling	20.25	109.25
Tetraodontiformes	Tetraodontidae	Lagocephalus	Lagocephalus spadiceus	Murong YI	ZBL000478	ZBL000478	Guangdong Ocean University	Guangdong Ocean University	OQ553632	China	Beibu Guif	Murong YI	2021-04-02	11	trawling	20.25	109.25
Tetraodontiformes	Tetraodontidae	Lagocephalus	Lagocephalus spadiceus	Murong YI	ZBL000479	ZBL000479	Guangdong Ocean University	Guangdong Ocean University	OQ553633	China	Beibu Guif	Murong YI	2021-04-02	11	trawling	20.25	109.25
Tetraodontiformes	Tetraodontidae	Lagocephalus	Lagocephalus spadiceus	Murong YI	ZBL000480	ZBL000480	Guangdong Ocean University	Guangdong Ocean University	OQ553634	China	Beibu Guif	Murong YI	2021-04-02	11	trawling	20.25	109.25
Tetraodontiformes	Tetraodontidae	Lagocephalus	Lagocephalus spadiceus	Murong YI	ZBL000481	ZBL000481	Guangdong Ocean University	Guangdong Ocean University	OQ553635	China	Beibu Guif	Murong YI	2021-04-02	11	trawling	20.25	109.25
Tetraodontiformes	Tetraodontidae	Lagocephalus	Lagocephalus spadiceus	Murong YI	ZBL000622	ZBL000622	Guangdong Ocean University	Guangdong Ocean University	OQ553636	China	Beibu Guif	Murong YI	2021-04-02	11	trawling	20.25	109.25
Tetraodontiformes	Tetraodontidae	Lagocephalus	Lagocephalus spadiceus	Murong YI	ZBL000623	ZBL000623	Guangdong Ocean University	Guangdong Ocean University	OQ553637	China	Beibu Guif	Murong YI	2021-04-02	11	trawling	20.25	109.25
Tetraodontiformes	Tetraodontidae	Lagocephalus	Lagocephalus spadiceus	Murong YI	ZBL000927	ZBL000927	Guangdong Ocean University	Guangdong Ocean University	OQ553638	China	Beibu Guif	Murong YI	2021-04-02	19	trawling	18.75	107.25
Tetraodontiformes	Tetraodontidae	Lagocephalus	Lagocephalus spadiceus	Murong YI	ZBL000928	ZBL000928	Guangdong Ocean University	Guangdong Ocean University	OQ553639	China	Beibu Guif	Murong YI	2021-04-02	19	trawling	18.75	107.25
Tetraodontiformes	Tetraodontidae	Lagocephalus	Lagocephalus spadiceus	Murong YI	ZBL000929	ZBL000929	Guangdong Ocean University	Guangdong Ocean University	OQ553640	China	Beibu Guif	Murong YI	2021-04-02	19	trawling	18.75	107.25
Tetraodontiformes	Tetraodontidae	Lagocephalus	Lagocephalus spadiceus	Murong YI	ZBL000930	ZBL000930	Guangdong Ocean University	Guangdong Ocean University	OQ553641	China	Beibu Guif	Murong YI	2021-04-02	19	trawling	18.75	107.25
Tetraodontiformes	Tetraodontidae	Lagocephalus	Lagocephalus spadiceus	Murong YI	GOU100408	GOU100408	Guangdong Ocean University	Guangdong Ocean University	OR523586	China	Beibu Guif	Murong YI	2014-09-01	26	harbor	21.5764	108.486
Tetraodontiformes	Tetraodontidae	Lagocephalus	Lagocephalus spadiceus	Murong YI	GOU100483	GOU100483	Guangdong Ocean University	Guangdong Ocean University	OQ553642	China	Beibu Guif	Murong YI	2014-09-25	26	harbor	21.5764	108.486
Tetraodontiformes	Monacanthidae	Monacanthus	Monacanthus chinensis	Murong YI	GOU102846	GOU102846	Guangdong Ocean University	Guangdong Ocean University	OQ553643	China	Beibu Guif	Murong YI	2019-04-19	26	harbor	21.5764	108.486
Tetraodontiformes	Monacanthidae	Monacanthus	Monacanthus chinensis	Murong YI	GOU100552	GOU100552	Guangdong Ocean University	Guangdong Ocean University	OQ553644	China	Beibu Guif	Murong YI	2014-08-23	29	harbor	21.0307	109.713
Tetraodontiformes	Monacanthidae	Monacanthus	Monacanthus chinensis	Murong YI	GOU103048	GOU103048	Guangdong Ocean University	Guangdong Ocean University	OQ553645	China	Beibu Guif	Murong YI	2019-04-22	29	harbor	21.0307	109.713
Tetraodontiformes	Monacanthidae	Monacanthus	Monacanthus chinensis	Murong YI	GOU103049	GOU103049	Guangdong Ocean University	Guangdong Ocean University	OQ553646	China	Beibu Guif	Murong YI	2019-04-22	29	harbor	21.0307	109.713
Tetraodontiformes	Monacanthidae	Paramonacanthus	Paramonacanthus sulcatus	Murong YI	GOU100692	GOU100692	Guangdong Ocean University	Guangdong Ocean University	OQ553647	China	Beibu Guif	Murong YI	2014-09-03	2	trawling	21.25	108.75
Tetraodontiformes	Tetraodontidae	Takifugu	Takifugu oblongus	Murong YI	GOU100468	GOU100468	Guangdong Ocean University	Guangdong Ocean University	OQ553648	China	Beibu Guif	Murong YI	2014-09-02	27	harbor	21.4259	109.129
Tetraodontiformes	Monacanthidae	Thamnaconus	Thamnaconus septentrionalis	Changping Jiang	BBG010006	BBG010006	Guangdong Ocean University	Guangdong Ocean University	OQ553649	China	Beibu Guif	Changping Jiang	2022-09-02	24	trawling	17.56	108.44
Zeiformes	Zeidae	Zeus	Zeus faber	Murong YI	ZBL000402	ZBL000402	Guangdong Ocean University	Guangdong Ocean University	OR523587	China	Beibu Guif	Murong YI	2021-03-02	20	trawling	18.75	107.75
