# Supplementary material for: DNA barcoding the ichthyofauna of the Beibu Gulf: Implications for fisheries management in a seafood market hub
Source: Ecol Evol. 2023 Dec 11;13(12):e10822. doi: 10.1002/ece3.10822 (PMC10711522; doi:10.1002/ece3.10822)
Supplement: Supplementary file 5 — Table S2. [file ECE3-13-e10822-s001.xlsx]

## Sheet: Sheet1
The IUCN status are indicated as:Critically Endangered (CR); Endangered (EN);Vulnerable (VU); Near Threatened (NT); Least Concern (LC); Data Deficient (DD); Not Evaluated (NO)( https://www.iucnredlist.org/). The fisheries commercial are indicated as: yes or no(https://fishdb.sinica.edu.tw/).The Habitats are indicated as: Brackish (BRA); reef-associated (RFA); oceanodromous (OD); Marine (MAR); fre…
Taxonomic Status					situation
No.	Order	Family	Genus	Species	IUCN	commercial	Habitat
1	Albuliformes	Albulidae	Albula	Albula glossodonta	VU	YES	BRA; RFA; OD
2	Anguilliformes	Muraenesocidae	Muraenesox	Muraenesox cinereus	LC	YES	MAR; FRE; BRA; DEM; OD;
3		Muraenidae	Gymnothorax	Gymnothorax thyrsoideus	LC	YES	MAR; RFA;
4			Uropterygius	Uropterygius micropterus	LC	YES	MAR; BRA; RFA;
5		Ophichthidae	Muraenichthys	Scolecenchelys macroptera	NO	NO	MAR; RFA;
6			Pisodonophis	Pisodonophis boro	LC	YES	MAR; FRE; BRA; DEM; ANA
7				Pisodonophis cancrivorus	NO	NO	MAR; FRE; BRA; RFA; ANA
8		Synaphobranchidae	Dysomma	Dysomma anguillare	LC	NO	MAR; DEM;
9	Aulopiformes	Synodontidae	Harpadon	Harpadon nehereus	NT	YES	MAR; BRA; BEP; OD; RFA;
10			Saurida	Saurida elongata	LC	YES	MAR; DEM;
11				Saurida tumbil	LC	YES	MAR; RFA; AMP
12			Trachinocephalus	Trachinocephalus myops	LC	YES	MAR; RFA;
13	Beloniformes	Belonidae	Strongylura	Strongylura leiura	NO	YES	MAR; BRA; RFA; OD
14				Tylosurus crocodilus	LC	YES	MAR; RFA; OD
15		Exocoetidae	Cypselurus	Cypselurus oligolepis	NO	YES	MAR
16	Beryciformes	Holocentridae	Sargocentron	Sargocentron rubrum	LC	YES	MAR; RFA;
17	Carcharhiniformes	Carcharhinidae	Carcharhinus	Carcharhinus limbatus	VU	YES	MAR; BRA; RFA; AMP
18			Scoliodon	Scoliodon macrorhynchos	NT	YES	MAR; DEM
19		Sphyrnidae	Sphyrna	Sphyrna lewini	CR	YES	MAR; BRA; PELO; OD
20	Clupeiformes	Chirocentridae	Chirocentrus	Chirocentrus nudus	LC	NO	MAR; PELN;
21		Clupeidae	Anodontostoma	Anodontostoma chacunda	LC	YES	MAR; FRE; BRA; PELN; ANA
22			Escualosa	Escualosa thoracata	LC	YES	MAR; FRE; BRA; PELN; AMP
23			Konosirus	Konosirus punctatus	LC	YES	MAR; BRA; PELN; OD
24			Nematalosa	Nematalosa japonica	DD	YES	MAR; BEP
25				Nematalosa nasus	LC	YES	MAR; FRE; BRA; PELN; ANA
26			Sardinella	Sardinella jussieu	DD	YES	MAR; PELN;
27				Sardinella melanura	LC	YES	MAR; PELN; AMP
28			Tenualosa	Hilsa kelee	LC	YES	MAR; FRE; BRA; PELN; ANA
29		Engraulidae	Encrasicholina	Encrasicholina heteroloba	LC	YES	MAR; RFA; OD
30			Setipinna	Setipinna breviceps	LC	YES	MAR; BRA; PELN
31			Stolephorus	Stolephorus chinensis	LC	YES	MAR; PELN;
32				Stolephorus waitei	DD	YES	MAR; FRE; BRA; PELN; OD
33			Thryssa	Thryssa dussumieri	LC	YES	MAR; BRA; PELN; AMP
34				Thryssa hamiltoni	LC	YES	MAR; FRE; BRA; PELN; AMP
35				Thryssa kammalensis	DD	YES	MAR; BRA; PELN; OD
36				Thryssa setirostris	LC	YES	MAR; BRA; PELN;
37		Pristigasteridae	Ilisha	Ilisha elongata	LC	YES	MAR; BRA; PELN;
38				Ilisha melastoma	LC	YES	MAR; BRA; PELN; AMP
39	Elopiformes	Elopidae	Elops	Elops machnata	LC	YES	MAR; BRA; PELN; OD
40	Gadiformes	Bregmacerotidae	Bregmaceros	Bregmaceros nectabanus	LC	NO	MAR; PELN; NMIG;
41	Gasterosteiformes	Fistulariidae	Fistularia	Fistularia commersonii	LC	NO	MAR; RFA;
42		Pomacanthidae	Pomacanthus	Pomacanthus annularis	LC	NO	MAR; RFA; NMIG;
43	Lophiiformes	Lophiidae	Lophiomus	Lophiomus setigerus	LC	NO	MAR; DEM;
44	Mugiliformes	Mugilidae	Planiliza	Planiliza macrolepis	LC	YES	MAR; FRE; BRA; DEM; CAT
45			Moolgarda	Moolgarda perusii	LC	YES	MAR; BRA; RFA
46			Mugil	Mugil cephalus	LC	YES	MAR; FRE; BRA; BEP; CAT
47				Mugilcephalus.sp	NO	YES	#N/A
48			Paramugil	Paramugil.sp	LC	YES	MAR; FRE; BRA; DEM; CAT
49	Ophidiiformes	Ophidiidae	Brotula	Brotula multibarbata	LC	NO	MAR; RFA;
50			Sirembo	Sirembo imberbis	LC	NO	MAR; DEM;
51	Orectolobiformes	Hemiscylliidae	Chiloscyllium	Chiloscyllium plagiosum	NT	YES	MAR; RFA;
52	Perciformes	Acanthuridae	Naso	Naso hexacanthus	LC	YES	MAR; BRA; RFA;
53				Naso unicornis	LC	YES	MAR; RFA;
54			Zebrasoma	Zebrasoma velifer	LC	YES	MAR; RFA;
55		Acropomatidae	Acropoma	Acropoma japonicum	NO	NO	MAR; BAP;
56		Ammodytidae	Bleekeria	Bleekeria anguilliviridis	NO	YES	MAR
57		Apogonidae	Apogon	Apogon semilineatus	DD	NO	MAR; BRA; RFA;
58				Pristiapogon fraenatus	NO	NO	MAR; RFA;
59			Apogonichthyoides	Apogonichthyoides cathetogramma	NO	NO	MAR; PELN
60				Apogonichthyoides niger	NO	NO	MAR; DEM
61			Jaydia	Jaydia carinatus	NO	NO	MAR; RFA;
62				Jaydia poecilopterus	NO	NO	MAR; BRA; DEM;
63				Jaydia smithi	NO	NO	MAR; DEM;
64				Jaydia striata	NO	NO	MAR; RFA;
65				Jaydia striatodes	NO	NO	MAR; RFA;
66				Jaydia truncata	NO	NO	MAR; RFA;
67			Ostorhinchus	Ostorhinchus pleuron	NO	NO	MAR; RFA;
68				Ostorhinchus fasciatus	NO	NO	MAR; RFA;
69		Ariommatidae	Ariomma	Ariomma indicum	NO	YES	MAR; BEP; OD
70		Blenniidae	Xiphasia	Xiphasia setifer	LC	NO	MAR; BEP;
71		Caesionidae	Pterocaesio	Pterocaesio chrysozona	LC	YES	MAR; RFA; NMIG;
72				Pterocaesio digramma	LC	YES	MAR; RFA; NMIG;
73		Callionymidae	Callionymus	Callionymus curvicornis	NO	NO	MAR; FRE; BRA; DEM
74				Callionymus octostigmatus	NO	NO	MAR; DEM;
75				Callionymus planus	NO	NO	MAR; DEM
76			Calliurichthys	Callionymus japonicus	NO	NO	MAR; DEM;
77		Carangidae	Alectis	Alectis ciliaris	LC	YES	MAR; RFA;
78				Alectis indica	LC	YES	MAR; BRA; RFA;
79			Alepes	Alepes djedaba	LC	YES	MAR; RFA; AMP
80				Alepes kleinii	LC	YES	MAR; RFA
81				Alepes melanoptera	LC	YES	MAR; BRA; PELN;
82			Atropus	Atropus atropos	LC	YES	MAR; PELN; AMP
83			Atule	Atule mate	LC	YES	MAR; BRA; RFA;
84			Carangoides	Carangoides malabaricus	LC	YES	MAR; RFA; AMP
85			Decapterus	Decapterus maruadsi	LC	YES	MAR; RFA;
86			Megalaspis	Megalaspis cordyla	LC	YES	MAR; BRA; RFA;
87			Parastromateus	Parastromateus niger	LC	YES	MAR; BRA; RFA; AMP
88			Scomberoides	Scomberoides lysan	LC	YES	MAR; BRA; RFA;
89				Scomberoides tol	LC	YES	MAR; BRA; RFA;
90			Selaroides	Selaroides leptolepis	LC	YES	MAR; BRA; RFA; AMP
91			Seriola	Seriola dumerili	LC	YES	MAR; RFA; OD
92			Seriolina	Seriolina nigrofasciata	LC	YES	MAR; BRA; RFA;
93			Trachinotus	Trachinotus anak	DD	YES	MAR; PELN;
94			Trachurus	Trachurus japonicus	NT	YES	MAR; PELN; OD
95		Centrolophidae	Psenopsis	Psenopsis anomala	LC	YES	MAR; BEP;
96		Chaetodontidae	Chaetodon	Chaetodon auripes	LC	NO	MAR; RFA; NMIG;
97				Chaetodon modestus	LC	NO	MAR; RFA; OD
98				Chaetodon octofasciatus	LC	NO	MAR; RFA;
99				Chaetodon wiebeli	LC	NO	MAR; RFA;
100			Chelmon	Chelmon rostratus	LC	NO	MAR; BRA; RFA; NMIG;
101		Champsodontidae	Champsodon	Champsodon atridorsalis	NO	NO	MAR; DEM;
102				Champsodon vorax	NO	NO	MAR; DEM;
103		Cichlidae	Oreochromis	Oreochromis mossambicus	VU	YES	FRE; BRA; BEP; AMP
104		Eleotridae	Bostrychus	Bostrychus sinensis	LC	YES	MAR; FRE; BRA; DEM; AMP
105		Ephippidae	Ephippus	Ephippus orbis	NO	YES	MAR; RFA; AMP
106			Platax	Platax teira	LC	NO	MAR; RFA; AMP
107		Gempylidae	Rexea	Rexea prometheoides	NO	YES	MAR; BEP;
108		Gerreidae	Gerres	Gerres filamentosus	LC	YES	MAR; FRE; BRA; DEM; AMP
109				Gerres japonicus	NO	YES	MAR; DEM
110				Gerres limbatus	LC	NO	MAR; BRA; DEM; AMP
111				Gerres oblongus	LC	YES	MAR; RFA;
112		Gobiidae	Acentrogobius	Acentrogobius caninus	LC	NO	MAR; FRE; BRA; DEM; AMP
113			Cryptocentrus	Cryptocentrus pavoninoides	DD	NO	MAR; DEM;
114				Cryptocentrus russus	LC	NO	MAR; DEM;
115			Myersina	Myersina crocata	NO	NO	MAR; DEM;
116				Myersina filifer	LC	NO	MAR; DEM;
117			Odontamblyopus	Odontamblyopus rubicundus	LC	NO	MAR; BRA; BEP; AMP
118			Oxyurichthys	Oxyurichthys auchenolepis	NO	NO	MAR; DEM
119				Oxyurichthys longicauda	NO	NO	MAR; BRA; DEM; AMP
120			Paratrypauchen	Paratrypauchen microcephalus	LC	NO	MAR; BRA; DEM;
121			Tridentiger	Tridentiger barbatus	NO	NO	BRA; DEM;
122		Haemulidae	Hapalogenys	Hapalogenys analis	NO	YES	MAR; BEP;
123			Parapristipoma	Parapristipoma trilineatum	NO	YES	MAR; BEP; OD
124			Plectorhinchus	Plectorhinchus pictus	LC	YES	MAR; RFA;
125				Plectorhinchus vittatus	LC	YES	MAR; RFA;
126			Pomadasys	Pomadasys guoraca	LC	NO	MAR; BRA; BEP
127				Pomadasys kaakan	NO	YES	MAR; BRA; RFA;
128				Pomadasys maculatus	LC	YES	MAR; BRA; RFA; AMP
129		Labridae	Cheilinus	Cheilinus chlorourus	LC	YES	MAR; RFA;
130			Choerodon	Choerodon azurio	DD	YES	MAR; RFA
131				Choerodon schoenleinii	NT	YES	MAR; RFA;
132			Halichoeres	Halichoeres nigrescens	LC	YES	MAR; RFA;
133		Lactariidae	Lactarius	Lactarius lactarius	NO	YES	MAR; BRA; PELN;
134		Lateolabracidae	Lateolabrax	Lateolabrax japonicus	NO	YES	MAR; FRE; BRA; RFA; CAT
135		Leiognathidae	Leiognathus	Eubleekeria jonesi	NO	YES	MAR; DEM
136				Leiognathus berbis	NO	YES	MAR; BRA; DEM;
137				Leiognathus equulus	LC	YES	MAR; FRE; BRA; DEM; AMP;
138				Nuchequula blochii	NO	YES	MAR; BRA; DEM; AMP
139			Photopectoralis	Photopectoralis bindus	NO	YES	MAR; BRA; DEM; AMP
140			Secutor	Secutor ruconius	NO	YES	MAR; FRE; BRA; DEM; AMP
141		Lethrinidae	Lethrinus	Lethrinus lentjan	LC	YES	MAR; BRA; RFA; NMIG;
142				Lethrinus nebulosus	LC	YES	MAR; BRA; RFA; NMIG;
143				Lethrinus ornatus	LC	YES	MAR; RFA; NMIG;
144		Lutjanidae	Aprion	Aprion virescens	LC	YES	MAR; RFA;
145			Lutjanus	Lutjanus erythropterus	LC	YES	MAR; RFA;
146				Lutjanus fulviflamma	LC	YES	MAR; BRA; RFA;
147				Lutjanus johnii	LC	YES	MAR; BRA; RFA; OD
148				Lutjanus lutjanus	LC	YES	MAR; RFA;
149				Lutjanus russellii	LC	YES	MAR; BRA; RFA;
150				Lutjanus sebae	LC	YES	MAR; BRA; RFA;
151				Lutjanus stellatus	NO	YES	MAR; RFA
152				Lutjanus vitta	LC	YES	MAR; BRA; RFA;
153			Pristipomoides	Pristipomoides multidens	LC	YES	MAR; DEM;
154		Malacanthidae	Branchiostegus	Branchiostegus albus	NO	YES	MAR; BEP;
155				Branchiostegus argentatus	NO	YES	MAR; DEM;
156		Menidae	Mene	Mene maculata	NO	YES	MAR; BRA; RFA;
157		Mullidae	Parupeneus	Parupeneus heptacanthus	LC	YES	MAR; BRA; RFA;
158			Upeneus	Upeneus japonicus	NO	YES	MAR; RFA;
159				Upeneus sulphureus	LC	YES	MAR; BRA; DEM; OD
160				Upeneus sundaicus	LC	YES	MAR; BRA; DEM;
161				Upeneus tragula	LC	YES	MAR; BRA; RFA; OD
162		Nemipteridae	Nemipterus	Nemipterus aurora	NO	YES	MAR; DEM;
163				Nemipterus bathybius	NO	YES	MAR; DEM;
164				Nemipterus furcosus	LC	YES	MAR; BRA; RFA; NMIG;
165				Nemipterus japonicus	LC	YES	MAR; DEM; NMIG;
166				Nemipterus marginatus	LC	YES	MAR; DEM; NMIG;
167				Nemipterus nematophorus	LC	YES	MAR; DEM; NMIG;
168				Nemipterus nemurus	LC	YES	MAR; DEM; NMIG;
169				Nemipterus virgatus	VU	YES	MAR; DEM; NMIG;
170			Pentapodus	Pentapodus setosus	NO	YES	MAR; RFA;
171			Scolopsis	Scolopsis monogramma	LC	YES	MAR; RFA;
172				Scolopsis taenioptera	LC	YES	MAR; DEM;
173				Scolopsis vosmeri	LC	YES	MAR; RFA;
174		Opistognathidae	Opistognathus	Opistognathus macrolepis	NO	NO	MAR; RFA
175		Oxudercidae	Amblyotrypauchen	Amblyotrypauchen arctocephalus	LC	NO	MAR; DEM;
176			Parachaeturichthys	Parachaeturichthys polynema	LC	NO	MAR; DEM
177		Polynemidae	Eleutheronema	Eleutheronema rhadinum	NO	YES	MAR; BRA; PELN;
178				Eleutheronema tetradactylum	NO	YES	MAR; FRE; BRA; PELN; AMP
179			Polydactylus	Polydactylus sexfilis	NO	YES	MAR; FRE; BRA; RFA;
180		Pomacentridae	Abudefduf	Abudefduf bengalensis	LC	YES	MAR; RFA; NMIG;
181				Abudefduf vaigiensis	LC	NO	MAR; RFA; OD
182			Cheiloprion	Cheiloprion labiatus	NO	NO	MAR; RFA; NMIG;
183		Priacanthidae	Priacanthus	Priacanthus macracanthus	LC	YES	MAR; RFA; OD
184				Priacanthus tayenus	LC	YES	MAR; RFA;
185		Rachycentridae	Rachycentron	Rachycentron canadum	LC	YES	MAR; BRA; RFA; OD
186		Scaridae	Scarus	Scarus ghobban	LC	YES	MAR; BRA; RFA;
187		Scatophagidae	Scatophagus	Scatophagus argus	LC	YES	MAR; FRE; BRA; RFA; AMP
188		Sciaenidae	Dendrophysa	Dendrophysa russelii	LC	YES	MAR; FRE; BRA; DEM; AMP
189			Johnius	Johnius belangerii	LC	YES	MAR; BRA; DEM; AMP
190				Johnius trewavasae	LC	YES	MAR; BEP;
191			Nibea	Argyrosomus japonicus	EN	YES	MAR; BRA; BEP; OD
192				Nibea semifasciata	DD	YES	MAR; BEP
193			Otolithes	Otolithes ruber	LC	YES	MAR; BRA; BEP; AMP
194			Pennahia	Pennahia anea	LC	YES	MAR; DEM;
195				Pennahia argentata	LC	YES	MAR; BEP; OD
196				Pennahia macrocephalus	LC	YES	MAR; DEM;
197				Pennahia pawak	LC	YES	MAR; BEP
198		Scombridae	Rastrelliger	Rastrelliger kanagurta	DD	YES	MAR; PELN; OD
199			Sarda	Sarda orientalis	LC	YES	MAR; PELN; OD
200			Scomberomorus	Scomberomorus commerson	NT	YES	MAR; PELN; OD
201				Scomberomorus guttatus	DD	YES	MAR; BRA; PELN; OD
202			Thunnus	Thunnus tonggol	DD	YES	MAR; PELN; OD
203		Serranidae	Cephalopholis	Cephalopholis boenak	LC	NO	MAR; RFA; NMIG;
204			Chelidoperca	Chelidoperca margaritifera	NO	NO	MAR; DEM; NMIG;
205			Diploprion	Diploprion bifasciatum	LC	NO	MAR; RFA;
206			Epinephelus	Epinephelus areolatus	LC	YES	MAR; RFA;
207				Epinephelus awoara	DD	YES	MAR; RFA;
208				Epinephelus bleekeri	DD	YES	MAR; DEM;
209				Epinephelus coioides	LC	YES	MAR; BRA; RFA;
210				Epinephelus craigi	NO	NO	MAR; DEM;
211				Epinephelus heniochus	LC	YES	MAR; DEM; NMIG;
212				Epinephelus sexfasciatus	LC	YES	MAR; RFA;
213			Plectropomus	Plectropomus oligacanthus	LC	YES	MAR; RFA; NMIG;
214			Tosana	Tosana niwae	NO	YES	MAR; DEM
215		Siganidae	Siganus	Siganus canaliculatus	LC	YES	MAR; BRA; RFA; OD
216				Siganus fuscescens	LC	YES	MAR; BRA; RFA; OD
217		Sillaginidae	Sillago	Sillago aeolus	NO	YES	MAR; DEM; NMIG;
218				Sillago asiatica	NO	YES	MAR; DEM; NMIG;
219				Sillago japonica	LC	YES	MAR; DEM; NMIG;
220				Sillago sihama	LC	YES	MAR; BRA; RFA; AMP
221		Sparidae	Acanthopagrus	Acanthopagrus chinshira	NT	NO	MAR; PELN
222				Acanthopagrus latus	DD	YES	MAR; FRE; BRA; DEM
223				Acanthopagrus pacificus	LC	YES	MAR; BRA; PELN
224				Acanthopagrus schlegelii	LC	YES	MAR; BRA; DEM;
225			Evynnis	Evynnis cardinalis	EN	YES	MAR; RFA;
226			Pagrus	Pagrus major	LC	YES	MAR; DEM; OD
227			Rhabdosargus	Rhabdosargus sarba	LC	YES	MAR; BRA; RFA; OD
228		Sphyraenidae	Sphyraena	Sphyraena forsteri	NO	YES	MAR; RFA;
229				Sphyraena jello	NO	YES	MAR; BRA; RFA; OD
230				Sphyraena pinguis	NO	YES	MAR; PELN;
231				Sphyraena putnamae	NO	YES	MAR; RFA;
232		Stromateidae	Pampus	Pampus minor	NO	YES	MAR; BEP
233		Terapontidae	Pelates	Pelates quadrilineatus	NO	YES	MAR; BRA; RFA;
234			Terapon	Terapon jarbua	LC	YES	MAR; FRE; BRA; DEM; CAT
235				Terapon puta	NO	YES	MAR; FRE; BRA; BEP; AMP
236				Terapon theraps	LC	YES	MAR; FRE; BRA; RFA;
237		Trichiuridae	Lepturacanthus	Lepturacanthus savala	NO	NO	MAR; BRA; BEP;
238			Trichiurus	Trichiurus brevis	NO	NO	MAR; BEP;
239				Trichiurus japonicus	LC	YES	MAR; BEP
240		Uranoscopidae	Ichthyscopus	Ichthyscopus lebeck	NO	NO	MAR; DEM
241			Uranoscopus	Uranoscopus oligolepis	LC	NO	MAR; DEM;
242		Zanclidae	Zanclus	Zanclus cornutus	LC	NO	MAR; RFA;
243	Pleuronectiformes	Bothidae	Arnoglossus	Arnoglossu smacrolophus	NO	NO	#N/A
244			Neolaeops	Neolaeops microphthalmus	LC	NO	MAR; DEM;
245		Cynoglossidae	Cynoglossus	Cynoglossus bilineatus	NO	YES	MAR; BRA; DEM;
246				Cynoglossus macrolepidotus	DD	NO	MAR; DEM;
247				Cynoglossus puncticeps	LC	YES	MAR; FRE; BRA; DEM;
248			Paraplagusia	Paraplagusia japonica	LC	YES	MAR; DEM;
249		Paralichthyidae	Pseudorhombus	Pseudorhombus oligodon	LC	YES	MAR; DEM;
250		Samaridae	Liachirus	Liachirus melanospilos	LC	NO	MAR; DEM;
251			Aseraggodes	Aseraggodes kobensis	LC	NO	MAR; DEM;
252			Zebrias	Zebrias quagga	LC	YES	MAR; DEM; AMP
253				Zebrias zebra	NO	YES	MAR; BRA; RFA;
254		Soleidae	Brachirus	Brachirus orientalis	LC	YES	MAR; FRE; BRA; DEM; ANA
255			Aesopia	Aesopia cornuta	LC	NO	MAR; RFA;
256			Solea	Solea ovata	LC	YES	MAR; DEM
257	Scombriformes	Nomeidae	Cubiceps	Cubiceps whiteleggii	NO	YES	MAR; BEP;
258	Scorpaeniformes	Aploactinidae	Erisphex	Erisphex simplex	NO	NO	MAR; DEM
259		Dactylopteridae	Dactyloptena	Dactyloptena orientalis	LC	NO	MAR; RFA;
260		Platycephalidae	Inegocia	Inegocia japonica	LC	NO	MAR; DEM; NMIG;
261			Onigocia	Onigocia macrolepis	LC	NO	MAR; DEM; NMIG;
262				Onigocia spinosa	LC	NO	MAR; DEM; NMIG;
263			Rogadius	Rogadius asper	LC	NO	MAR; DEM; AMP
264			Thysanophrys	Thysanophrys chiltonae	LC	NO	MAR; RFA; NMIG;
265			Platycephalus	Platycephalus.sp	NO	NO	MAR; DEM
266		Scorpaenidae	Minous	Minous monodactylus	LC	NO	MAR; DEM;
267			Neocentropogon	Neocentropogon japonicus	NO	NO	MAR; DEM
268			Scorpaenopsis	Scorpaenopsis neglecta	LC	NO	MAR; DEM;
269				Scorpaenopsis papuensis	LC	NO	MAR; BRA; RFA;
270				Scorpaenopsis ramaraoi	LC	NO	MAR; DEM;
271			Sebastapistes	Sebastapistes strongia	LC	NO	MAR; RFA;
272			Sebastiscus	Sebastiscus marmoratus	NO	YES	MAR; DEM; OD
273			Trachicephalus	Trachicephalus uranoscopus	LC	NO	MAR; BRA; DEM;
274		Triglidae	Chelidonichthys	Chelidonichthys kumu	NO	YES	MAR; BRA; DEM;
275			Lepidotrigla	Lepidotrigla alata	NO	NO	MAR; DEM; OD
276	Siluriformes	Ariidae	Arius	Arius maculatus	NO	YES	MAR; FRE; BRA; DEM; POT
277			Plicofollis	plicofollis nella	NO	YES	MAR; BRA; DEM
278		Plotosidae	Plotosus	Plotosus lineatus	NO	NO	MAR; BRA; RFA; AMP
279	Tetraodontiformes	Monacanthidae	Aluterus	Aluterus monoceros	LC	YES	MAR; RFA;
280			Monacanthus	Monacanthus chinensis	LC	NO	MAR; RFA;
281			Paramonacanthus	Paramonacanthus sulcatus	LC	YES	MAR; BEP;
282			Thamnaconus	Thamnaconus septentrionalis	LC	YES	MAR; DEM
283		Tetraodontidae	Lagocephalus	Lagocephalus spadiceus	LC	NO	MAR; BRA; DEM; OD
284			Takifugu	Takifugu oblongus	LC	NO	MAR; BRA; DEM
285	Zeiformes	Zeidae	Zeus	Zeus faber	DD	YES	MAR; BRA; BEP; OD

## Sheet: Sheet2
Sphyrna lewini	CR
Nematalosa japonica	DD
Sardinella jussieu	DD
Stolephorus waitei	DD
Thryssa kammalensis	DD
Apogon semilineatus	DD
Trachinotus anak	DD
Cryptocentrus pavoninoides	DD
Choerodon azurio	DD
Nibea semifasciata	DD
Rastrelliger kanagurta	DD
Scomberomorus guttatus	DD
Thunnus tonggol	DD
Epinephelus awoara	DD
Epinephelus bleekeri	DD
Acanthopagrus latus	DD
Cynoglossus macrolepidotus	DD
Zeus faber	DD
Argyrosomus japonicus	EN
Evynnis cardinalis	EN
Muraenesox cinereus	LC
Gymnothorax thyrsoideus	LC
Uropterygius micropterus	LC
Pisodonophis boro	LC
Dysomma anguillare	LC
Saurida elongata	LC
Saurida tumbil	LC
Trachinocephalus myops	LC
Tylosurus crocodilus	LC
Sargocentron rubrum	LC
Chirocentrus nudus	LC
Anodontostoma chacunda	LC
Escualosa thoracata	LC
Konosirus punctatus	LC
Nematalosa nasus	LC
Sardinella melanura	LC
Hilsa kelee	LC
Encrasicholina heteroloba	LC
Setipinna breviceps	LC
Stolephorus chinensis	LC
Thryssa dussumieri	LC
Thryssa hamiltoni	LC
Thryssa setirostris	LC
Ilisha elongata	LC
Ilisha melastoma	LC
Elops machnata	LC
Bregmaceros nectabanus	LC
Fistularia commersonii	LC
Pomacanthus annularis	LC
Lophiomus setigerus	LC
Planiliza macrolepis	LC
Moolgarda perusii	LC
Mugil cephalus	LC
Paramugil.sp	LC
Brotula multibarbata	LC
Sirembo imberbis	LC
Naso hexacanthus	LC
Naso unicornis	LC
Zebrasoma velifer	LC
Xiphasia setifer	LC
Pterocaesio chrysozona	LC
Pterocaesio digramma	LC
Alectis ciliaris	LC
Alectis indica	LC
Alepes djedaba	LC
Alepes kleinii	LC
Alepes melanoptera	LC
Atropus atropos	LC
Atule mate	LC
Carangoides malabaricus	LC
Decapterus maruadsi	LC
Megalaspis cordyla	LC
Parastromateus niger	LC
Scomberoides lysan	LC
Scomberoides tol	LC
Selaroides leptolepis	LC
Seriola dumerili	LC
Seriolina nigrofasciata	LC
Psenopsis anomala	LC
Chaetodon auripes	LC
Chaetodon modestus	LC
Chaetodon octofasciatus	LC
Chaetodon wiebeli	LC
Chelmon rostratus	LC
Bostrychus sinensis	LC
Platax teira	LC
Gerres filamentosus	LC
Gerres limbatus	LC
Gerres oblongus	LC
Acentrogobius caninus	LC
Cryptocentrus russus	LC
Myersina filifer	LC
Odontamblyopus rubicundus	LC
Paratrypauchen microcephalus	LC
Plectorhinchus pictus	LC
Plectorhinchus vittatus	LC
Pomadasys guoraca	LC
Pomadasys maculatus	LC
Cheilinus chlorourus	LC
Halichoeres nigrescens	LC
Leiognathus equulus	LC
Lethrinus lentjan	LC
Lethrinus nebulosus	LC
Lethrinus ornatus	LC
Aprion virescens	LC
Lutjanus erythropterus	LC
Lutjanus fulviflamma	LC
Lutjanus johnii	LC
Lutjanus lutjanus	LC
Lutjanus russellii	LC
Lutjanus sebae	LC
Lutjanus vitta	LC
Pristipomoides multidens	LC
Parupeneus heptacanthus	LC
Upeneus sulphureus	LC
Upeneus sundaicus	LC
Upeneus tragula	LC
Nemipterus furcosus	LC
Nemipterus japonicus	LC
Nemipterus marginatus	LC
Nemipterus nematophorus	LC
Nemipterus nemurus	LC
Scolopsis monogramma	LC
Scolopsis taenioptera	LC
Scolopsis vosmeri	LC
Amblyotrypauchen arctocephalus	LC
Parachaeturichthys polynema	LC
Abudefduf bengalensis	LC
Abudefduf vaigiensis	LC
Priacanthus macracanthus	LC
Priacanthus tayenus	LC
Rachycentron canadum	LC
Scarus ghobban	LC
Scatophagus argus	LC
Dendrophysa russelii	LC
Johnius belangerii	LC
Johnius trewavasae	LC
Otolithes ruber	LC
Pennahia anea	LC
Pennahia argentata	LC
Pennahia macrocephalus	LC
Pennahia pawak	LC
Sarda orientalis	LC
Cephalopholis boenak	LC
Diploprion bifasciatum	LC
Epinephelus areolatus	LC
Epinephelus coioides	LC
Epinephelus heniochus	LC
Epinephelus sexfasciatus	LC
Plectropomus oligacanthus	LC
Siganus canaliculatus	LC
Siganus fuscescens	LC
Sillago japonica	LC
Sillago sihama	LC
Acanthopagrus pacificus	LC
Acanthopagrus schlegelii	LC
Pagrus major	LC
Rhabdosargus sarba	LC
Terapon jarbua	LC
Terapon theraps	LC
Trichiurus japonicus	LC
Uranoscopus oligolepis	LC
Zanclus cornutus	LC
Neolaeops microphthalmus	LC
Cynoglossus puncticeps	LC
Paraplagusia japonica	LC
Pseudorhombus oligodon	LC
Liachirus melanospilos	LC
Aseraggodes kobensis	LC
Zebrias quagga	LC
Brachirus orientalis	LC
Aesopia cornuta	LC
Solea ovata	LC
Dactyloptena orientalis	LC
Inegocia japonica	LC
Onigocia macrolepis	LC
Onigocia spinosa	LC
Rogadius asper	LC
Thysanophrys chiltonae	LC
Minous monodactylus	LC
Scorpaenopsis neglecta	LC
Scorpaenopsis papuensis	LC
Scorpaenopsis ramaraoi	LC
Sebastapistes strongia	LC
Trachicephalus uranoscopus	LC
Aluterus monoceros	LC
Monacanthus chinensis	LC
Paramonacanthus sulcatus	LC
Thamnaconus septentrionalis	LC
Lagocephalus spadiceus	LC
Takifugu oblongus	LC
Scolecenchelys macroptera	NO
Pisodonophis cancrivorus	NO
Strongylura leiura	NO
Cypselurus oligolepis	NO
Mugilcephalus.sp	NO
Acropoma japonicum	NO
Bleekeria anguilliviridis	NO
Pristiapogon fraenatus	NO
Apogonichthyoides cathetogramma	NO
Apogonichthyoides niger	NO
Jaydia carinatus	NO
Jaydia poecilopterus	NO
Jaydia smithi	NO
Jaydia striata	NO
Jaydia striatodes	NO
Jaydia truncata	NO
Ostorhinchus pleuron	NO
Ostorhinchus fasciatus	NO
Ariomma indicum	NO
Callionymus curvicornis	NO
Callionymus octostigmatus	NO
Callionymus planus	NO
Callionymus japonicus	NO
Champsodon atridorsalis	NO
Champsodon vorax	NO
Ephippus orbis	NO
Rexea prometheoides	NO
Gerres japonicus	NO
Myersina crocata	NO
Oxyurichthys auchenolepis	NO
Oxyurichthys longicauda	NO
Tridentiger barbatus	NO
Hapalogenys analis	NO
Parapristipoma trilineatum	NO
Pomadasys kaakan	NO
Lactarius lactarius	NO
Lateolabrax japonicus	NO
Eubleekeria jonesi	NO
Leiognathus berbis	NO
Nuchequula blochii	NO
Photopectoralis bindus	NO
Secutor ruconius	NO
Lutjanus stellatus	NO
Branchiostegus albus	NO
Branchiostegus argentatus	NO
Mene maculata	NO
Upeneus japonicus	NO
Nemipterus aurora	NO
Nemipterus bathybius	NO
Pentapodus setosus	NO
Opistognathus macrolepis	NO
Eleutheronema rhadinum	NO
Eleutheronema tetradactylum	NO
Polydactylus sexfilis	NO
Cheiloprion labiatus	NO
Chelidoperca margaritifera	NO
Epinephelus craigi	NO
Tosana niwae	NO
Sillago aeolus	NO
Sillago asiatica	NO
Sphyraena forsteri	NO
Sphyraena jello	NO
Sphyraena pinguis	NO
Sphyraena putnamae	NO
Pampus minor	NO
Pelates quadrilineatus	NO
Terapon puta	NO
Lepturacanthus savala	NO
Trichiurus brevis	NO
Ichthyscopus lebeck	NO
Arnoglossu smacrolophus	NO
Cynoglossus bilineatus	NO
Zebrias zebra	NO
Cubiceps whiteleggii	NO
Erisphex simplex	NO
Platycephalus.sp	NO
Neocentropogon japonicus	NO
Sebastiscus marmoratus	NO
Chelidonichthys kumu	NO
Lepidotrigla alata	NO
Arius maculatus	NO
plicofollis nella	NO
Plotosus lineatus	NO
Harpadon nehereus	NT
Scoliodon macrorhynchos	NT
Chiloscyllium plagiosum	NT
Trachurus japonicus	NT
Choerodon schoenleinii	NT
Scomberomorus commerson	NT
Acanthopagrus chinshira	NT
Albula glossodonta	VU
Carcharhinus limbatus	VU
Oreochromis mossambicus	VU
Nemipterus virgatus	VU
