# Supplementary material for: DNA barcoding the ichthyofauna of the Beibu Gulf: Implications for fisheries management in a seafood market hub
Source: Ecol Evol. 2023 Dec 11;13(12):e10822. doi: 10.1002/ece3.10822 (PMC10711522; doi:10.1002/ece3.10822)
Supplement: Supplementary file 6 — Table S3. [file ECE3-13-e10822-s003.xlsx]

## Sheet: Sheet1
Taxonomic Status					Genetic K2P distances
No.	Order	Family	Genus	Species	Maximum Intraspecific distance	Nearest-neighbor distance
1	Albuliformes	Albulidae	Albula	Albula glossodonta	NA	0.264133
2	Anguilliformes	Muraenesocidae	Muraenesox	Muraenesox cinereus	0.00462253	0.213867
3		Muraenidae	Gymnothorax	Gymnothorax thyrsoideus	NA	0.202804
4			Uropterygius	Uropterygius micropterus	NA	0.201634
5		Ophichthidae	Muraenichthys	Scolecenchelys macroptera	NA	0.189866
6			Pisodonophis	Pisodonophis boro	NA	0.0580804
7				Pisodonophis cancrivorus	NA	0.0580804
8		Synaphobranchidae	Dysomma	Dysomma anguillare	NA	0.200367
9	Aulopiformes	Synodontidae	Harpadon	Harpadon nehereus	0	0.224205
10			Saurida	Saurida elongata	NA	0.199553
11				Saurida tumbil	0.00570355	0.200183
12			Trachinocephalus	Trachinocephalus myops	0	0.231414
13	Beloniformes	Belonidae	Strongylura	Strongylura leiura	0	0.145971
14				Tylosurus crocodilus	0	0.145971
15		Exocoetidae	Cypselurus	Cypselurus oligolepis	0.0148122	0.175309
16	Beryciformes	Holocentridae	Sargocentron	Sargocentron rubrum	NA	0.178689
17	Carcharhiniformes	Carcharhinidae	Carcharhinus	Carcharhinus limbatus	NA	0.10747
18			Scoliodon	Scoliodon macrorhynchos	0.00461718	0.128505
19		Sphyrnidae	Sphyrna	Sphyrna lewini	NA	0.10747
20	Clupeiformes	Chirocentridae	Chirocentrus	Chirocentrus nudus	NA	0.210085
21		Clupeidae	Anodontostoma	Anodontostoma chacunda	NA	0.153019
22			Escualosa	Escualosa thoracata	0.00152905	0.198288
23			Konosirus	Konosirus punctatus	0	0.177744
24			Nematalosa	Nematalosa japonica	0.00893821	0.118657
25				Nematalosa nasus	0.00307693	0.114033
26			Sardinella	Sardinella jussieu	0.00833754	0.136168
27				Sardinella melanura	0.0015361	0.162337
28			Tenualosa	Hilsa kelee	0	0.134017
29		Engraulidae	Encrasicholina	Encrasicholina heteroloba	0.00152847	0.192594
30			Setipinna	Setipinna breviceps	0.0015361	0.177374
31			Stolephorus	Stolephorus chinensis	NA	0.203224
32				Stolephorus waitei	NA	0.205707
33			Thryssa	Thryssa dussumieri	0.00207732	0.182272
34				Thryssa hamiltoni	0.0030628	0.160029
35				Thryssa kammalensis	0	0.176341
36				Thryssa setirostris	0	0.157286
37		Pristigasteridae	Ilisha	Ilisha elongata	0	0.170255
38				Ilisha melastoma	0.00152847	0.170519
39	Elopiformes	Elopidae	Elops	Elops machnata	NA	0.198169
40	Gadiformes	Bregmacerotidae	Bregmaceros	Bregmaceros nectabanus	0.00462253	0.23075
41	Gasterosteiformes	Fistulariidae	Fistularia	Fistularia commersonii	NA	0.195715
42		Pomacanthidae	Pomacanthus	Pomacanthus annularis	NA	0.195722
43	Lophiiformes	Lophiidae	Lophiomus	Lophiomus setigerus	0.0046154	0.217948
44	Mugiliformes	Mugilidae	Planiliza	Planiliza macrolepis	NA	0.130656
45			Moolgarda	Moolgarda perusii	0.00152905	0.190581
46			Mugil	Mugil cephalus	0	0.0748057
47				Mugilcephalus.sp	NA	0.0748057
48			Paramugil	Paramugil.sp	0.0030628	0.103226
49	Ophidiiformes	Ophidiidae	Brotula	Brotula multibarbata	NA	0.171345
50			Sirembo	Sirembo imberbis	NA	0.195772
51	Orectolobiformes	Hemiscylliidae	Chiloscyllium	Chiloscyllium plagiosum	NA	0.217199
52	Perciformes	Acanthuridae	Naso	Naso hexacanthus	NA	0.105604
53				Naso unicornis	NA	0.105604
54			Zebrasoma	Zebrasoma velifer	NA	0.169597
55		Acropomatidae	Acropoma	Acropoma japonicum	0.0015361	0.192879
56		Ammodytidae	Bleekeria	Bleekeria anguilliviridis	0.00819346	0.173862
57		Apogonidae	Apogon	Apogon semilineatus	0	0.165119
58				Pristiapogon fraenatus	0.00157043	0.132473
59			Apogonichthyoides	Apogonichthyoides cathetogramma	NA	0.186567
60				Apogonichthyoides niger	NA	0.188298
61			Jaydia	Jaydia carinatus	0.00255155	0.126237
62				Jaydia poecilopterus	0	0.115111
63				Jaydia smithi	0.00153551	0.00772813
64				Jaydia striata	0	0.124244
65				Jaydia striatodes	NA	0.124244
66				Jaydia truncata	0.00153551	0.00772813
67			Ostorhinchus	Ostorhinchus pleuron	0.00924526	0.120579
68				Ostorhinchus fasciatus	NA	0.120405
69		Ariommatidae	Ariomma	Ariomma indicum	0	0.144964
70		Blenniidae	Xiphasia	Xiphasia setifer	NA	0.182267
71		Caesionidae	Pterocaesio	Pterocaesio chrysozona	NA	0.023407
72				Pterocaesio digramma	0.00707847	0.02471
73		Callionymidae	Callionymus	Callionymus curvicornis	0.00230474	0.210353
74				Callionymus octostigmatus	0.00617453	0.197948
75				Callionymus planus	0.0046021	0.194599
76			Calliurichthys	Callionymus japonicus	0.0031949	0.193089
77		Carangidae	Alectis	Alectis ciliaris	NA	0.117533
78				Alectis indica	0.00376005	0.118442
79			Alepes	Alepes djedaba	NA	0.0797245
80				Alepes kleinii	0.0042981	0.0810844
81				Alepes melanoptera	NA	0.112619
82			Atropus	Atropus atropos	0.0022137	0.135241
83			Atule	Atule mate	0.00885429	0.120329
84			Carangoides	Carangoides malabaricus	0.00411626	0.137695
85			Decapterus	Decapterus maruadsi	0.00300607	0.0935786
86			Megalaspis	Megalaspis cordyla	0	0.137351
87			Parastromateus	Parastromateus niger	0.00378297	0.130875
88			Scomberoides	Scomberoides lysan	0.0027537	0.0847277
89				Scomberoides tol	0	0.0839844
90			Selaroides	Selaroides leptolepis	0	0.145579
91			Seriola	Seriola dumerili	NA	0.148559
92			Seriolina	Seriolina nigrofasciata	NA	0.148559
93			Trachinotus	Trachinotus anak	0.00229592	0.159073
94			Trachurus	Trachurus japonicus	0.00157978	0.0949389
95		Centrolophidae	Psenopsis	Psenopsis anomala	0.00363243	0.195672
96		Chaetodontidae	Chaetodon	Chaetodon auripes	0.0024606	0.0310036
97				Chaetodon modestus	0.00771138	0.182002
98				Chaetodon octofasciatus	NA	0.153129
99				Chaetodon wiebeli	0.00192131	0.0316568
100			Chelmon	Chelmon rostratus	0	0.203718
101		Champsodontidae	Champsodon	Champsodon atridorsalis	NA	0.24287
102				Champsodon vorax	0	0.227947
103		Cichlidae	Oreochromis	Oreochromis mossambicus	0	0.178165
104		Eleotridae	Bostrychus	Bostrychus sinensis	0	0.183942
105		Ephippidae	Ephippus	Ephippus orbis	0.00157978	0.176186
106			Platax	Platax teira	0.00157978	0.176017
107		Gempylidae	Rexea	Rexea prometheoides	NA	0.191289
108		Gerreidae	Gerres	Gerres filamentosus	0.00157978	0.195948
109				Gerres japonicus	0.00152905	0.179216
110				Gerres limbatus	0	0.196241
111				Gerres oblongus	NA	0.177813
112		Gobiidae	Acentrogobius	Acentrogobius caninus	0.00157978	0.193664
113			Cryptocentrus	Cryptocentrus pavoninoides	0.00152905	0.186453
114				Cryptocentrus russus	0.00307693	0.195729
115			Myersina	Myersina crocata	NA	0.15762
116				Myersina filifer	0.00712488	0.161417
117			Odontamblyopus	Odontamblyopus rubicundus	NA	0.171481
118			Oxyurichthys	Oxyurichthys auchenolepis	NA	0.110177
119				Oxyurichthys longicauda	NA	0.110177
120			Paratrypauchen	Paratrypauchen microcephalus	NA	0.152429
121			Tridentiger	Tridentiger barbatus	NA	0.192304
122		Haemulidae	Hapalogenys	Hapalogenys analis	0.0026957	0.257342
123			Parapristipoma	Parapristipoma trilineatum	0.00313536	0.15828
124			Plectorhinchus	Plectorhinchus pictus	0	0.130985
125				Plectorhinchus vittatus	NA	0.130985
126			Pomadasys	Pomadasys guoraca	0.00157978	0.157935
127				Pomadasys kaakan	NA	0.14709
128				Pomadasys maculatus	0	0.14709
129		Labridae	Cheilinus	Cheilinus chlorourus	0.0015361	0.182741
130			Choerodon	Choerodon azurio	NA	0.184658
131				Choerodon schoenleinii	NA	0.17097
132			Halichoeres	Halichoeres nigrescens	0.00152905	0.206377
133		Lactariidae	Lactarius	Lactarius lactarius	0.00157978	0.165899
134		Lateolabracidae	Lateolabrax	Lateolabrax japonicus	NA	0.198898
135		Leiognathidae	Leiognathus	Eubleekeria jonesi	0	0.150147
136				Leiognathus berbis	0.0023728	0.154777
137				Leiognathus equulus	0	0.183596
138				Nuchequula blochii	0.00152905	0.153867
139			Photopectoralis	Photopectoralis bindus	0.00157978	0.153938
140			Secutor	Secutor ruconius	0.0021555	0.170432
141		Lethrinidae	Lethrinus	Lethrinus lentjan	0.00460126	0.0859448
142				Lethrinus nebulosus	0	0.0665852
143				Lethrinus ornatus	NA	0.0665852
144		Lutjanidae	Aprion	Aprion virescens	NA	0.149603
145			Lutjanus	Lutjanus erythropterus	0.0138968	0.142044
146				Lutjanus fulviflamma	NA	0.0867895
147				Lutjanus johnii	0	0.131501
148				Lutjanus lutjanus	0.00157978	0.0657756
149				Lutjanus russellii	0.00157978	0.0891129
150				Lutjanus sebae	NA	0.137933
151				Lutjanus stellatus	NA	0.122447
152				Lutjanus vitta	0.00316144	0.066626
153			Pristipomoides	Pristipomoides multidens	0	0.16511
154		Malacanthidae	Branchiostegus	Branchiostegus albus	0.00207412	0.0634076
155				Branchiostegus argentatus	0.010698	0.0641122
156		Menidae	Mene	Mene maculata	NA	0.178205
157		Mullidae	Parupeneus	Parupeneus heptacanthus	NA	0.176489
158			Upeneus	Upeneus japonicus	0.0036188	0.102431
159				Upeneus sulphureus	0.0149893	0.161278
160				Upeneus sundaicus	NA	0.0882
161				Upeneus tragula	NA	0.0882
162		Nemipteridae	Nemipterus	Nemipterus aurora	0	0.108409
163				Nemipterus bathybius	0.00714929	0.0917304
164				Nemipterus furcosus	0.00206039	0.164246
165				Nemipterus japonicus	0.00409003	0.127601
166				Nemipterus marginatus	0	0.124751
167				Nemipterus nematophorus	0.00460977	0.0917944
168				Nemipterus nemurus	0.00602074	0.165071
169				Nemipterus virgatus	0.00439984	0.106717
170			Pentapodus	Pentapodus setosus	0.00154858	0.174379
171			Scolopsis	Scolopsis monogramma	NA	0.135059
172				Scolopsis taenioptera	0.0015361	0.136038
173				Scolopsis vosmeri	0.00203258	0.176193
174		Opistognathidae	Opistognathus	Opistognathus macrolepis	0.00255155	0.173278
175		Oxudercidae	Amblyotrypauchen	Amblyotrypauchen arctocephalus	0.0214348	0.155692
176			Parachaeturichthys	Parachaeturichthys polynema	NA	0.192328
177		Polynemidae	Eleutheronema	Eleutheronema rhadinum	NA	0.157286
178				Eleutheronema tetradactylum	0	0.157286
179			Polydactylus	Polydactylus sexfilis	0	0.19932
180		Pomacentridae	Abudefduf	Abudefduf bengalensis	0.00153768	0.0619202
181				Abudefduf vaigiensis	NA	0.0612134
182			Cheiloprion	Cheiloprion labiatus	NA	0.19101
183		Priacanthidae	Priacanthus	Priacanthus macracanthus	0.0111625	0.190808
184				Priacanthus tayenus	0.00216284	0.187348
185		Rachycentridae	Rachycentron	Rachycentron canadum	0.00316457	0.207044
186		Scaridae	Scarus	Scarus ghobban	0.00307693	0.179705
187		Scatophagidae	Scatophagus	Scatophagus argus	0.00152905	0.186277
188		Sciaenidae	Dendrophysa	Dendrophysa russelii	0.00459596	0.201298
189			Johnius	Johnius belangerii	NA	0.143455
190				Johnius trewavasae	0.00425323	0.1435
191			Nibea	Argyrosomus japonicus	NA	0.157234
192				Nibea semifasciata	0.00152847	0.150226
193			Otolithes	Otolithes ruber	0.00231982	0.163737
194			Pennahia	Pennahia anea	0.006795	0.180535
195				Pennahia argentata	NA	0.137619
196				Pennahia macrocephalus	0.00853983	0.139258
197				Pennahia pawak	0.00298848	0.142232
198		Scombridae	Rastrelliger	Rastrelliger kanagurta	0.0202564	0.156897
199			Sarda	Sarda orientalis	NA	0.118455
200			Scomberomorus	Scomberomorus commerson	0.0111562	0.125582
201				Scomberomorus guttatus	0.086405	0.125107
202			Thunnus	Thunnus tonggol	NA	0.118455
203		Serranidae	Cephalopholis	Cephalopholis boenak	0.00498309	0.178074
204			Chelidoperca	Chelidoperca margaritifera	NA	0.193604
205			Diploprion	Diploprion bifasciatum	0.00189674	0.207603
206			Epinephelus	Epinephelus areolatus	0	0.113725
207				Epinephelus awoara	0.0015361	0.0886756
208				Epinephelus bleekeri	0.00157978	0.114367
209				Epinephelus coioides	NA	0.138645
210				Epinephelus craigi	0.00152905	0.0998095
211				Epinephelus heniochus	NA	0.1414
212				Epinephelus sexfasciatus	0.0015361	0.0883737
213			Plectropomus	Plectropomus oligacanthus	NA	0.180673
214			Tosana	Tosana niwae	NA	0.188334
215		Siganidae	Siganus	Siganus canaliculatus	0.0110632	0.0692426
216				Siganus fuscescens	0	0.0692448
217		Sillaginidae	Sillago	Sillago aeolus	0.0021056	0.181867
218				Sillago asiatica	NA	0.173654
219				Sillago japonica	0.00768239	0.194742
220				Sillago sihama	0	0.173654
221		Sparidae	Acanthopagrus	Acanthopagrus chinshira	0	0.0612963
222				Acanthopagrus latus	0.00378971	0.0855733
223				Acanthopagrus pacificus	0.00153316	0.0740175
224				Acanthopagrus schlegelii	0.00157978	0.0630036
225			Evynnis	Evynnis cardinalis	0.00793939	0.0761634
226			Pagrus	Pagrus major	0.00237217	0.0744323
227			Rhabdosargus	Rhabdosargus sarba	0.00157978	0.155709
228		Sphyraenidae	Sphyraena	Sphyraena forsteri	0.00157978	0.176845
229				Sphyraena jello	NA	0.156945
230				Sphyraena pinguis	NA	0.215855
231				Sphyraena putnamae	0	0.156945
232		Stromateidae	Pampus	Pampus minor	0.00343984	0.190893
233		Terapontidae	Pelates	Pelates quadrilineatus	NA	0.160623
234			Terapon	Terapon jarbua	0.00359258	0.174949
235				Terapon puta	0	0.184545
236				Terapon theraps	0.00658005	0.165726
237		Trichiuridae	Lepturacanthus	Lepturacanthus savala	0.00375667	0.157467
238			Trichiurus	Trichiurus brevis	0	0.163612
239				Trichiurus japonicus	0.00794929	0.156496
240		Uranoscopidae	Ichthyscopus	Ichthyscopus lebeck	0.0030628	0.228142
241			Uranoscopus	Uranoscopus oligolepis	0.01169	0.237408
242		Zanclidae	Zanclus	Zanclus cornutus	0.00152905	0.192548
243	Pleuronectiformes	Bothidae	Arnoglossus	Arnoglossu smacrolophus	NA	0.215682
244			Neolaeops	Neolaeops microphthalmus	NA	0.212156
245		Cynoglossidae	Cynoglossus	Cynoglossus bilineatus	0	0.194753
246				Cynoglossus macrolepidotus	NA	0.197744
247				Cynoglossus puncticeps	0	0.182205
248			Paraplagusia	Paraplagusia japonica	NA	0.182205
249		Paralichthyidae	Pseudorhombus	Pseudorhombus oligodon	NA	0.207383
250		Samaridae	Liachirus	Liachirus melanospilos	NA	0.208655
251			Aseraggodes	Aseraggodes kobensis	NA	0.205826
252			Zebrias	Zebrias quagga	NA	0.208788
253				Zebrias zebra	NA	0.206669
254		Soleidae	Brachirus	Brachirus orientalis	0.00337049	0.215059
255			Aesopia	Aesopia cornuta	0	0.214766
256			Solea	Solea ovata	0.00459596	0.187877
257	Scombriformes	Nomeidae	Cubiceps	Cubiceps whiteleggii	NA	0.14123
258	Scorpaeniformes	Aploactinidae	Erisphex	Erisphex simplex	NA	0.217883
259		Dactylopteridae	Dactyloptena	Dactyloptena orientalis	0.00460833	0.182371
260		Platycephalidae	Inegocia	Inegocia japonica	0.0048917	0.166376
261			Onigocia	Onigocia macrolepis	0.00460363	0.124099
262				Onigocia spinosa	0.00801111	0.124417
263			Rogadius	Rogadius asper	0.00152905	0.166699
264			Thysanophrys	Thysanophrys chiltonae	NA	0.180304
265			Platycephalus.sp	Platycephalus cultellatus	NA	0.20695
266		Scorpaenidae	Minous	Minous monodactylus	0.0107767	0.178407
267			Neocentropogon	Neocentropogon japonicus	NA	0.178407
268			Scorpaenopsis	Scorpaenopsis neglecta	0.00307693	0.181257
269				Scorpaenopsis papuensis	NA	0.118497
270				Scorpaenopsis ramaraoi	NA	0.118497
271			Sebastapistes	Sebastapistes strongia	0.00617292	0.173963
272			Sebastiscus	Sebastiscus marmoratus	0.00153107	0.172664
273			Trachicephalus	Trachicephalus uranoscopus	0.0030628	0.194501
274		Triglidae	Chelidonichthys	Chelidonichthys kumu	NA	0.142413
275			Lepidotrigla	Lepidotrigla alata	0.00214396	0.143599
276	Siluriformes	Ariidae	Arius	Arius maculatus	0.00408844	0.0883191
277			Plicofollis	plicofollis nella	0	0.0859058
278		Plotosidae	Plotosus	Plotosus lineatus	0.00152905	0.198273
279	Tetraodontiformes	Monacanthidae	Aluterus	Aluterus monoceros	NA	0.169561
280			Monacanthus	Monacanthus chinensis	0.00152905	0.119016
281			Paramonacanthus	Paramonacanthus sulcatus	NA	0.118538
282			Thamnaconus	Thamnaconus septentrionalis	NA	0.166954
283		Tetraodontidae	Lagocephalus	Lagocephalus spadiceus	0.00306338	0.19174
284			Takifugu	Takifugu oblongus	NA	0.181248
285	Zeiformes	Zeidae	Zeus	Zeus faber	NA	0.202043
