# Supplementary material for: DNA barcoding the ichthyofauna of the Beibu Gulf: Implications for fisheries management in a seafood market hub
Source: Ecol Evol. 2023 Dec 11;13(12):e10822. doi: 10.1002/ece3.10822 (PMC10711522; doi:10.1002/ece3.10822)
Supplement: Supplementary file 7 — Table S4. [file ECE3-13-e10822-s005.xlsx]

## Sheet: Sheet1
Sample ID	Species	BIN	ASAP	mPTP	GMYC	OTU
GOU100154	Zanclus cornutus	ADI3027	280	71	31	OTU_1
GOU103641	Zanclus cornutus	ADI3027	280	71	31	OTU_1
GOU100153	Sargocentron rubrum	AAB9306	211	72	254	OTU_2
GOU100156	Chaetodon auripes	AAC4796	44	34	64	OTU_3
GOU100157	Chaetodon auripes	AAC4796	44	34	64	OTU_3
GOU100158	Chaetodon auripes	AAC4796	44	34	64	OTU_3
GOU101116	Chaetodon auripes	AAC4796	44	34	64	OTU_3
GOU101118	Chaetodon auripes	AAC4796	44	34	64	OTU_3
GOU101115	Chaetodon wiebeli	AAC2633	47	34	65	OTU_4
GOU101117	Chaetodon wiebeli	AAC2633	47	34	65	OTU_4
GOU101446	Chaetodon wiebeli	AAC2633	47	34	65	OTU_4
GOU102824	Chaetodon wiebeli	AAC2633	47	34	65	OTU_4
GOU102825	Chaetodon wiebeli	AAC2633	47	34	65	OTU_4
GOU102826	Chaetodon wiebeli	AAC2633	47	34	65	OTU_4
GOU102827	Chaetodon wiebeli	AAC2633	47	34	65	OTU_4
GOU102828	Chaetodon wiebeli	AAC2633	47	34	65	OTU_4
GOU100465	Pterocaesio chrysozona	ABY6809	202	38	196	OTU_5
GOU100159	Pterocaesio digramma	AAC2205	202	38	33	OTU_6
GOU100160	Pterocaesio digramma	AAC2205	202	38	33	OTU_6
GOU100161	Pterocaesio digramma	AAC2205	202	38	33	OTU_6
GOU100162	Pterocaesio digramma	AAC2205	202	38	33	OTU_6
GOU100163	Pterocaesio digramma	AAC2205	202	38	33	OTU_6
GOU100164	Scarus ghobban	AAB3545	214	197	85	OTU_7
GOU100165	Scarus ghobban	AAB3545	214	197	85	OTU_7
GOU100166	Dactyloptena orientalis	AAB5965	67	200	83	OTU_8
GOU100167	Dactyloptena orientalis	AAB5965	67	200	83	OTU_8
GOU100169	Scolopsis monogramma	N/A	218	64	233	OTU_9
GOU100170	Scolopsis vosmeri	AAC3573	220	66	71	OTU_10
GOU100523	Scolopsis vosmeri	AAC3573	220	66	71	OTU_10
GOU102819	Scolopsis vosmeri	AAC3573	220	66	71	OTU_10
GOU102842	Scolopsis vosmeri	AAC3573	220	66	71	OTU_10
GOU102994	Scolopsis vosmeri	AAC3573	220	66	71	OTU_10
GOU103010	Scolopsis vosmeri	AAC3573	220	66	71	OTU_10
KY372111	Scolopsis vosmeri	AAC3573	220	66	71	OTU_10
GOU100171	Lethrinus nebulosus	AAB2308	119	208	44	OTU_11
GOU100786	Lethrinus nebulosus	AAB2308	119	208	44	OTU_11
GOU101058	Lethrinus nebulosus	AAB2308	119	208	44	OTU_11
GOU101060	Lethrinus nebulosus	AAB2308	119	208	44	OTU_11
GOU101062	Lethrinus nebulosus	AAB2308	119	208	44	OTU_11
GOU100172	Aprion virescens	AAB8692	22	210	208	OTU_12
GOU100280	Neocentropogon japonicus	AAU6078	153	87	274	OTU_13
GOU100394	Stolephorus waitei	AEN5704	251	94	292	OTU_14
GOU100395	Ilisha melastoma	AAD8328	100	101	132	OTU_15
GOU101013	Ilisha melastoma	AAD8328	100	101	132	OTU_15
GOU101014	Ilisha melastoma	AAD8328	100	101	132	OTU_15
GOU101015	Ilisha melastoma	AAD8328	100	101	132	OTU_15
GOU101016	Ilisha melastoma	AAD8328	100	101	132	OTU_15
ZBL000490	Ilisha melastoma	AAD8328	100	101	132	OTU_15
ZBL000569	Ilisha melastoma	AAD8328	100	101	132	OTU_15
GOU100396	Mene maculata	AAB4862	132	138	186	OTU_16
GOU100397	Thryssa hamiltoni	AAD4536	259	96	134	OTU_17
GOU100502	Thryssa hamiltoni	AAD4536	259	96	134	OTU_17
GOU101044	Thryssa hamiltoni	AAD4536	259	96	134	OTU_17
GOU100399	Siganus fuscescens	AAB8846	237	62	146	OTU_18
ZBL000438	Siganus fuscescens	AAB2342	237	62	146	OTU_18
ZBL000554	Siganus fuscescens	AAB2342	237	62	204	OTU_18
KY372164	Siganus fuscescens	AAB2342	237	62	146	OTU_18
GOU100476	Pisodonophis cancrivorus	N/A	184	118	280	OTU_19
GOU100475	Pisodonophis boro	AAM4234	183	118	279	OTU_20
GOU100474	Cynoglossus bilineatus	AAD8665	63	118	167	OTU_21
GOU100549	Cynoglossus bilineatus	ADA9843	63	118	167	OTU_21
GOU100473	Planiliza macrolepis	AAC0695	55	69	193	OTU_22
GOU100471	Setipinna breviceps	AAB2317	235	99	135	OTU_23
BBG003007	Setipinna breviceps	AAB2317	235	99	135	OTU_23
GOU100469	Aluterus monoceros	AAB8882	16	187	245	OTU_24
GOU100468	Takifugu oblongus	AAD9286	253	203	259	OTU_25
GOU100467	Pristipomoides multidens	AAC9513	199	68	32	OTU_26
KY372043	Pristipomoides multidens	AAC9513	199	68	32	OTU_26
KY372041	Pristipomoides multidens	AAC9513	199	68	32	OTU_26
KY372033	Pristipomoides multidens	AAC9513	199	68	32	OTU_26
KY372044	Pristipomoides multidens	AAC9513	199	68	32	OTU_26
KY372040	Pristipomoides multidens	AAC9513	199	68	32	OTU_26
KY372039	Pristipomoides multidens	AAC9513	199	68	32	OTU_26
GOU100466	Thunnus tonggol	AAA7352	262	6	214	OTU_27
GOU100464	Rhabdosargus sarba	AAB4846	206	42	106	OTU_28
KY372099	Rhabdosargus sarba	AAB4846	206	42	106	OTU_28
GOU100419	Pennahia macrocephalus	AAF5557	179	164	6	OTU_29
GOU101088	Pennahia macrocephalus	AAF5557	179	164	6	OTU_29
GOU101089	Pennahia macrocephalus	AAF5557	179	164	6	OTU_29
GOU101090	Pennahia macrocephalus	AAF5557	179	164	6	OTU_29
GOU101091	Pennahia macrocephalus	AAF5557	179	164	6	OTU_29
GOU103631	Pennahia macrocephalus	AAF5557	179	164	6	OTU_29
GOU103632	Pennahia macrocephalus	AAF5557	179	164	6	OTU_29
GOU103633	Pennahia macrocephalus	AAF5557	179	164	6	OTU_29
GOU103634	Pennahia macrocephalus	AAF5557	179	164	6	OTU_29
KY371949	Pennahia macrocephalus	AAF5557	179	164	6	OTU_29
KY371950	Pennahia macrocephalus	AAF5557	179	164	6	OTU_29
BBG010003	Pennahia macrocephalus	AAF5557	179	164	6	OTU_29
BBG024004	Pennahia macrocephalus	AAF5557	179	164	6	OTU_29
GOU100429	Neolaeops microphthalmus	N/A	244	201	165	OTU_30
GOU100418	Lepidotrigla alata	AAD3116	116	206	87	OTU_31
GOU101096	Lepidotrigla alata	AAD3116	116	206	87	OTU_31
ZBL000581	Lepidotrigla alata	AAD3116	116	206	87	OTU_31
ZBL000582	Lepidotrigla alata	AAD3116	116	206	87	OTU_31
BBG025012	Lepidotrigla alata	AAD3116	116	206	87	OTU_31
GOU100417	Saurida tumbil	AAE4219	213	28	27	OTU_32
ZBL000942	Saurida tumbil	AAB1852	213	28	27	OTU_32
ZBL000943	Saurida tumbil	AAE4219	213	28	27	OTU_32
ZBL000944	Saurida tumbil	AAB1852	213	28	27	OTU_32
BBG416001	Saurida tumbil	AAE4219	213	28	27	OTU_32
BBG416009	Saurida tumbil	AAB1852	213	28	27	OTU_32
BBG416010	Saurida tumbil	AAB1852	213	28	27	OTU_32
GOU100414	Sirembo imberbis	ADC8380	242	173	158	OTU_33
GOU100413	Epinephelus bleekeri	AAC5362	79	188	119	OTU_34
GOU100531	Epinephelus bleekeri	AAC5362	79	188	119	OTU_34
KY371463	Epinephelus bleekeri	AAC5362	79	188	119	OTU_34
GOU100412	Oxyurichthys auchenolepis	AAI5381	164	80	229	OTU_35
GOU100411	Trichiurus japonicus	AAB0166	270	13	53	OTU_36
KY372284	Trichiurus japonicus	AAB0166	270	13	53	OTU_36
KY372288	Trichiurus japonicus	AAB0166	270	13	53	OTU_36
KY372286	Trichiurus japonicus	AAB0166	270	13	53	OTU_36
GOU100410	Sillago asiatica	ABZ1631	241	15	222	OTU_37
GOU100408	Lagocephalus spadiceus	AAG2984	112	202	88	OTU_38
GOU100483	Lagocephalus spadiceus	AAG2984	112	202	88	OTU_38
ZBL000477	Lagocephalus spadiceus	ACK7520	112	202	88	OTU_38
ZBL000478	Lagocephalus spadiceus	AAG2984	112	202	88	OTU_38
ZBL000479	Lagocephalus spadiceus	AAG2984	112	202	88	OTU_38
ZBL000480	Lagocephalus spadiceus	AAG2984	112	202	88	OTU_38
ZBL000481	Lagocephalus spadiceus	AAG2984	112	202	88	OTU_38
ZBL000573	Lagocephalus spadiceus	AAG2984	112	202	88	OTU_38
ZBL000622	Lagocephalus spadiceus	AAG2984	112	202	88	OTU_38
ZBL000623	Lagocephalus spadiceus	AAG2984	112	202	88	OTU_38
ZBL000681	Lagocephalus spadiceus	AAG2984	112	202	88	OTU_38
ZBL000927	Lagocephalus spadiceus	AAG2984	112	202	88	OTU_38
ZBL000928	Lagocephalus spadiceus	AAG2984	112	202	88	OTU_38
ZBL000929	Lagocephalus spadiceus	AAG2984	112	202	88	OTU_38
ZBL000930	Lagocephalus spadiceus	AAG2984	112	202	88	OTU_38
BBG416032	Lagocephalus spadiceus	AAG2984	112	202	88	OTU_38
GOU100407	Chirocentrus nudus	AAD4885	57	103	285	OTU_39
GOU100406	Eleutheronema rhadinum	AEE8812	72	118	170	OTU_40
GOU100400	Sphyraena jello	AAC8404	246	151	174	OTU_41
GOU100478	Thryssa dussumieri	ACT1953	258	98	133	OTU_42
ZBL000335	Thryssa dussumieri	ACT1953	258	98	133	OTU_42
ZBL000336	Thryssa dussumieri	ACT1953	258	98	133	OTU_42
ZBL000337	Thryssa dussumieri	ACT1953	258	98	133	OTU_42
ZBL000338	Thryssa dussumieri	ACT1953	258	98	133	OTU_42
ZBL000339	Thryssa dussumieri	ACT1953	258	98	133	OTU_42
ZBL000570	Thryssa dussumieri	AAB7979	258	98	133	OTU_42
ZBL000574	Thryssa dussumieri	ACT1953	258	98	133	OTU_42
ZBL000716	Thryssa dussumieri	ACT1953	258	98	133	OTU_42
ZBL000717	Thryssa dussumieri	ACT1953	258	98	133	OTU_42
ZBL000718	Thryssa dussumieri	ACT1953	258	98	133	OTU_42
ZBL000719	Thryssa dussumieri	ACT1953	258	98	133	OTU_42
ZBL000720	Thryssa dussumieri	ACT1953	258	98	133	OTU_42
BBG002017	Thryssa dussumieri	ACT1953	258	98	133	OTU_42
GOU100479	Muraenesox cinereus	ACB5037	138	118	127	OTU_43
BBG003001	Muraenesox cinereus	ACB5037	138	118	127	OTU_43
GOU100480	Brachirus orientalis	AAW7808	32	159	13	OTU_44
GOU102856	Brachirus orientalis	AAW7808	32	159	13	OTU_44
GOU102857	Brachirus orientalis	AAW7808	32	159	13	OTU_44
GOU102858	Brachirus orientalis	AAW7808	32	159	13	OTU_44
GOU102859	Brachirus orientalis	AAW7808	32	159	13	OTU_44
GOU102860	Brachirus orientalis	AAW7808	32	159	13	OTU_44
GOU103053	Brachirus orientalis	AAW7808	32	159	13	OTU_44
GOU103054	Brachirus orientalis	AAW7808	32	159	13	OTU_44
GOU103055	Brachirus orientalis	AAW7808	32	159	13	OTU_44
GOU103056	Brachirus orientalis	AAW7808	32	159	13	OTU_44
GOU100481	Stolephorus chinensis	AAC3980	250	94	293	OTU_45
GOU100482	Trachinocephalus myops	AAA9581	266	210	275	OTU_46
GOU102967	Trachinocephalus myops	AAA9581	266	210	275	OTU_46
ZBL000625	Trachinocephalus myops	AAA9581	266	210	275	OTU_46
GOU100484	Erisphex simplex	AAE4443	84	187	257	OTU_47
GOU100497	Hilsa kelee	AAC0856	97	124	288	OTU_48
GOU101032	Hilsa kelee	AAC0856	97	124	288	OTU_48
GOU101033	Hilsa kelee	AAC0856	97	124	288	OTU_48
GOU101034	Hilsa kelee	AAC0856	97	124	288	OTU_48
GOU101035	Hilsa kelee	AAC0856	97	124	288	OTU_48
GOU101036	Hilsa kelee	AAC0856	97	124	288	OTU_48
GOU101037	Hilsa kelee	AAC0856	97	124	288	OTU_48
GOU100498	Saurida elongata	AAC4163	212	29	188	OTU_49
GOU100499	Nematalosa nasus	AAD1616	144	125	128	OTU_50
GOU103585	Nematalosa nasus	AAD1616	144	125	128	OTU_50
GOU103586	Nematalosa nasus	AAD1616	144	125	128	OTU_50
GOU100500	Sardinella melanura	AAB7198	210	129	130	OTU_51
GOU100512	Sardinella melanura	AAB7198	210	129	130	OTU_51
BBG002018	Sardinella melanura	AAB7198	210	129	130	OTU_51
BBG002019	Sardinella melanura	AAB7198	210	129	130	OTU_51
GOU100503	Rastrelliger kanagurta	AAA9666	204	9	56	OTU_52
ZBL000428	Rastrelliger kanagurta	AAA9666	204	9	56	OTU_52
ZBL000431	Rastrelliger kanagurta	AAA9666	204	9	55	OTU_52
ZBL000551	Rastrelliger kanagurta	AAA9666	204	9	55	OTU_52
KY372082	Rastrelliger kanagurta	AAA9666	204	9	56	OTU_52
KY372075	Rastrelliger kanagurta	AAA9666	204	9	55	OTU_52
KY372077	Rastrelliger kanagurta	AAA9666	204	9	56	OTU_52
KY372073	Rastrelliger kanagurta	AAA9666	204	9	56	OTU_52
KY372076	Rastrelliger kanagurta	AAA9666	204	9	56	OTU_52
KY372080	Rastrelliger kanagurta	AAA9666	204	9	56	OTU_52
KY372079	Rastrelliger kanagurta	AAA9666	204	9	55	OTU_52
KY372078	Rastrelliger kanagurta	AAA9666	204	9	55	OTU_52
KY372081	Rastrelliger kanagurta	AAA9666	204	9	56	OTU_52
KY372072	Rastrelliger kanagurta	AAA9666	204	9	56	OTU_52
GOU100504	Acanthopagrus latus	AAB8443	4	43	109	OTU_53
GOU103037	Acanthopagrus latus	AAB8443	4	43	109	OTU_53
GOU103038	Acanthopagrus latus	AAB8443	4	43	109	OTU_53
GOU103039	Acanthopagrus latus	AAB8443	4	43	109	OTU_53
GOU103036	Acanthopagrus latus	AAB8443	4	43	109	OTU_53
KY371054	Acanthopagrus latus	AAB8443	4	43	109	OTU_53
KY371053	Acanthopagrus latus	AAB8443	4	43	109	OTU_53
GOU100505	Diploprion bifasciatum	AAC9922	70	211	45	OTU_54
GOU102832	Diploprion bifasciatum	AAC9922	70	211	45	OTU_54
GOU102833	Diploprion bifasciatum	AAC9922	70	211	45	OTU_54
GOU102834	Diploprion bifasciatum	AAC9922	70	211	45	OTU_54
GOU102835	Diploprion bifasciatum	AAC9922	70	211	45	OTU_54
GOU102836	Diploprion bifasciatum	AAC9922	70	211	45	OTU_54
KY371437	Diploprion bifasciatum	AAC9922	70	211	45	OTU_54
KY371435	Diploprion bifasciatum	AAC9922	70	211	45	OTU_54
KY371436	Diploprion bifasciatum	AAC9922	70	211	45	OTU_54
KY371439	Diploprion bifasciatum	AAC9922	70	211	45	OTU_54
GOU100506	Halichoeres nigrescens	AAD5798	94	177	82	OTU_55
GOU101126	Halichoeres nigrescens	AAD5798	94	177	82	OTU_55
GOU101127	Halichoeres nigrescens	AAD5798	94	177	82	OTU_55
GOU102837	Halichoeres nigrescens	AAD5798	94	177	82	OTU_55
GOU102838	Halichoeres nigrescens	AAD5798	94	177	82	OTU_55
GOU102839	Halichoeres nigrescens	AAD5798	94	177	82	OTU_55
GOU102840	Halichoeres nigrescens	AAD5798	94	177	82	OTU_55
GOU102841	Halichoeres nigrescens	AAD5798	94	177	82	OTU_55
GOU100507	Strongylura leiura	AAF3382	252	176	239	OTU_56
ZBL000520	Strongylura leiura	AAF3382	252	176	239	OTU_56
GOU100513	Pagrus major	AEB4388	166	47	105	OTU_57
GOU100527	Pagrus major	AEB4388	166	47	105	OTU_57
GOU101069	Pagrus major	AEB4388	166	47	105	OTU_57
GOU103015	Pagrus major	AEB4388	166	47	105	OTU_57
KY371846	Pagrus major	AEB4388	166	47	105	OTU_57
KY371847	Pagrus major	AEB4388	166	47	105	OTU_57
KY371848	Pagrus major	AEB4388	166	47	105	OTU_57
KY371849	Pagrus major	AEB4388	166	47	105	OTU_57
GOU100515	Lutjanus erythropterus	AAA7594	123	40	201	OTU_58
GOU101113	Lutjanus erythropterus	AAA7595	123	40	200	OTU_58
GOU100516	Lutjanus sebae	AAB5388	128	41	202	OTU_59
GOU100517	Otolithes ruber	AAB6482	163	170	10	OTU_60
GOU100524	Otolithes ruber	AAB6482	163	170	10	OTU_60
KY371845	Otolithes ruber	AAB6482	163	170	10	OTU_60
KY371844	Otolithes ruber	AAB6482	163	170	10	OTU_60
GOU100518	Scomberomorus guttatus	N/A	224	7	213	OTU_61
GOU100519	Platax teira	AAC5813	185	58	90	OTU_62
KY371964	Platax teira	AAC5813	185	58	90	OTU_62
KY371965	Platax teira	AAC5814	185	58	90	OTU_62
GOU100521	Epinephelus sexfasciatus	AAC5392	83	190	117	OTU_63
GOU101107	Epinephelus sexfasciatus	AAC5392	83	190	117	OTU_63
GOU101108	Epinephelus sexfasciatus	AAC5392	83	190	117	OTU_63
GOU100522	Plectorhinchus pictus	ADX0654	186	18	219	OTU_64
GOU100529	Plectorhinchus pictus	ADX0654	186	18	219	OTU_64
GOU100525	Scomberomorus commerson	AEG5312	223	8	138	OTU_65
GOU100550	Scomberomorus commerson	AEG5312	223	8	138	OTU_65
KY372120	Scomberomorus commerson	AEG5312	223	8	138	OTU_65
KY372119	Scomberomorus commerson	AEG5312	223	8	138	OTU_65
KY372118	Scomberomorus commerson	AEG5312	223	8	138	OTU_65
BBG011001	Scomberomorus commerson	AEG5312	223	8	138	OTU_65
BBG011002	Scomberomorus commerson	AEG5312	223	8	138	OTU_65
BBG012001	Scomberomorus commerson	AEG5312	223	8	138	OTU_65
GOU100528	Cypselurus oligolepis	AAC8423	66	174	137	OTU_66
GOU100791	Cypselurus oligolepis	AAC8423	66	174	137	OTU_66
GOU102868	Cypselurus oligolepis	AAC8423	66	174	137	OTU_66
GOU102869	Cypselurus oligolepis	AAC8423	66	174	137	OTU_66
GOU102870	Cypselurus oligolepis	AAC8423	66	174	137	OTU_66
GOU102871	Cypselurus oligolepis	AAC8423	66	174	137	OTU_66
GOU102872	Cypselurus oligolepis	AAC8423	66	174	137	OTU_66
GOU100532	Acanthopagrus schlegelii	AAF8876	6	44	108	OTU_67
GOU103009	Acanthopagrus schlegelii	AAF8876	6	44	108	OTU_67
KY371057	Acanthopagrus schlegelii	AAF8876	6	44	108	OTU_67
KY371056	Acanthopagrus schlegelii	AAF8876	6	44	108	OTU_67
KY371058	Acanthopagrus schlegelii	AAF8876	6	44	108	OTU_67
GOU100533	Zebrias quagga	AAB8223	282	161	161	OTU_68
GOU100534	Choerodon schoenleinii	AAB7710	59	198	248	OTU_69
GOU100538	Epinephelus awoara	AAB8391	78	191	116	OTU_70
ZBL000321	Epinephelus awoara	AAB8391	78	191	116	OTU_70
GOU100540	Nibea semifasciata	ADL3564	154	172	9	OTU_71
GOU101099	Nibea semifasciata	ADL3564	154	172	9	OTU_71
GOU101100	Nibea semifasciata	ADL3564	154	172	9	OTU_71
GOU101101	Nibea semifasciata	ADL3564	154	172	9	OTU_71
GOU100541	Abudefduf bengalensis	AAJ5305	1	57	37	OTU_72
GOU102843	Abudefduf bengalensis	AAJ5305	1	57	37	OTU_72
GOU102844	Abudefduf bengalensis	AAJ5305	1	57	37	OTU_72
GOU100542	Acentrogobius caninus	AAC6428	7	85	69	OTU_73
KY371079	Acentrogobius caninus	AAC6428	7	85	69	OTU_73
GOU100543	Gerres limbatus	AAE0405	91	130	236	OTU_74
GOU102804	Gerres limbatus	AAE0405	91	130	236	OTU_74
GOU100547	Pomadasys kaakan	AAD6593	194	20	220	OTU_75
GOU100548	Argyrosomus japonicus	AAC2818	23	168	155	OTU_76
GOU100552	Monacanthus chinensis	AAB6368	134	187	86	OTU_77
GOU102846	Monacanthus chinensis	AAB6368	134	187	86	OTU_77
GOU103048	Monacanthus chinensis	AAB6368	134	187	86	OTU_77
GOU103049	Monacanthus chinensis	AAB6368	134	187	86	OTU_77
GOU100553	Pseudorhombus oligodon	AAE8089	201	162	173	OTU_78
GOU100554	Nuchequula blochii	AAC5681	155	107	112	OTU_79
GOU100694	Nuchequula blochii	AAC5681	155	107	112	OTU_79
GOU101070	Nuchequula blochii	ACF6300	155	107	112	OTU_79
GOU101448	Nuchequula blochii	ACF6300	155	107	112	OTU_79
GOU102847	Nuchequula blochii	ACF6300	155	107	112	OTU_79
GOU102848	Nuchequula blochii	AAC5681	155	107	112	OTU_79
GOU100557	Plotosus lineatus	AAB3011	190	104	3	OTU_80
GOU100559	Plotosus lineatus	AAB3011	190	104	3	OTU_80
GOU100558	Rachycentron canadum	AAB2939	203	158	16	OTU_81
KY372069	Rachycentron canadum	AAB2939	203	158	16	OTU_81
KY372067	Rachycentron canadum	AAB2939	203	158	16	OTU_81
GOU100599	plicofollis nella	AAP1033	189	105	265	OTU_82
ZBL000624	plicofollis nella	AAP1033	189	105	265	OTU_82
GOU100691	Cryptocentrus russus	N/A	61	204	68	OTU_83
GOU102528	Cryptocentrus russus	N/A	61	204	68	OTU_83
GOU102530	Cryptocentrus russus	N/A	61	204	68	OTU_83
GOU102531	Cryptocentrus russus	N/A	61	204	68	OTU_83
GOU102532	Cryptocentrus russus	N/A	61	204	68	OTU_83
GOU100692	Paramonacanthus sulcatus	AAC5161	169	187	244	OTU_84
GOU100695	Odontamblyopus rubicundus	AAX0192	156	86	225	OTU_85
GOU100696	Inegocia japonica	AAK1150	101	119	123	OTU_86
GOU101797	Inegocia japonica	AAK1150	101	119	123	OTU_86
GOU101798	Inegocia japonica	AAK1150	101	119	123	OTU_86
GOU101799	Inegocia japonica	AAK1150	101	119	123	OTU_86
GOU103017	Inegocia japonica	AAK1150	101	119	123	OTU_86
ZBL000593	Inegocia japonica	AAK1150	101	119	123	OTU_86
ZBL000594	Inegocia japonica	AAK1150	101	119	123	OTU_86
ZBL000595	Inegocia japonica	AAK1150	101	119	123	OTU_86
ZBL000596	Inegocia japonica	AAK1150	101	119	123	OTU_86
ZBL000600	Inegocia japonica	AAK1150	101	119	123	OTU_86
ZBL000679	Inegocia japonica	AAK1150	101	119	123	OTU_86
ZBL000680	Inegocia japonica	AAK1150	101	119	123	OTU_86
ZBL000925	Inegocia japonica	AAK1150	101	119	123	OTU_86
BBG002014	Inegocia japonica	AAK1150	101	119	123	OTU_86
BBG002015	Inegocia japonica	AAK1150	101	119	123	OTU_86
BBG003006	Inegocia japonica	AAK1150	101	119	123	OTU_86
GOU100787	Pentapodus setosus	AAV7414	181	178	79	OTU_87
GOU100788	Pentapodus setosus	AAV7414	181	178	79	OTU_87
GOU100789	Pentapodus setosus	AAV7414	181	178	79	OTU_87
GOU100790	Pentapodus setosus	AAV7414	181	178	79	OTU_87
GOU103013	Pentapodus setosus	AAV7414	181	178	79	OTU_87
GOU103014	Pentapodus setosus	AAV7414	181	178	79	OTU_87
KY371955	Pentapodus setosus	AAV7414	181	178	79	OTU_87
GOU100996	Sillago aeolus	AAC5030	238	16	61	OTU_88
GOU100998	Sillago aeolus	AAC5030	238	16	61	OTU_88
GOU103083	Sillago aeolus	AAC5030	238	16	61	OTU_88
GOU103084	Sillago aeolus	AAC5030	238	16	61	OTU_88
GOU103085	Sillago aeolus	AAC5030	238	16	61	OTU_88
GOU103086	Sillago aeolus	AAC5030	238	16	61	OTU_88
GOU103087	Sillago aeolus	AAC5030	238	16	61	OTU_88
ZBL000341	Sillago aeolus	AAC5030	238	16	61	OTU_88
GOU100997	Elops machnata	AAB9386	74	118	276	OTU_89
GOU101002	Paraplagusia japonica	AAN1874	171	118	169	OTU_90
GOU101017	Secutor ruconius	AAB9213	231	112	110	OTU_91
GOU101018	Secutor ruconius	AAB9213	231	112	110	OTU_91
GOU101019	Secutor ruconius	AAB9213	231	112	110	OTU_91
GOU101020	Secutor ruconius	AAB9213	231	112	110	OTU_91
GOU101021	Secutor ruconius	AAB9213	231	112	110	OTU_91
KY372130	Secutor ruconius	AAB9214	231	112	110	OTU_91
KY372126	Secutor ruconius	AAB9214	231	112	110	OTU_91
KY372127	Secutor ruconius	AAB9213	231	112	110	OTU_91
KY372128	Secutor ruconius	AAB9213	231	112	110	OTU_91
KY372125	Secutor ruconius	AAB9214	231	112	110	OTU_91
KY372129	Secutor ruconius	AAB9214	231	112	110	OTU_91
GOU101022	Thryssa kammalensis	ADB1427	260	100	291	OTU_92
GOU101023	Thryssa kammalensis	ADB1427	260	100	291	OTU_92
GOU101024	Thryssa kammalensis	ADB1427	260	100	291	OTU_92
GOU101025	Champsodon atridorsalis	ADL4012	48	118	157	OTU_93
GOU101026	Pomadasys maculatus	AAB3688	195	20	221	OTU_94
GOU102976	Pomadasys maculatus	AAB3688	195	20	221	OTU_94
GOU103012	Pomadasys maculatus	AAB3688	195	20	221	OTU_94
GOU101027	Lutjanus fulviflamma	ADF5681	124	39	197	OTU_95
GOU101042	Anodontostoma chacunda	ACA1216	18	128	287	OTU_96
GOU101043	Hapalogenys analis	AAE6130	95	22	2	OTU_97
GOU103005	Hapalogenys analis	AAE6130	95	22	2	OTU_97
GOU103006	Hapalogenys analis	AAE6130	95	22	2	OTU_97
GOU103007	Hapalogenys analis	AAE6130	95	22	2	OTU_97
KY371600	Hapalogenys analis	AAE6130	95	22	2	OTU_97
BBG025005	Hapalogenys analis	AAE6130	95	22	2	OTU_97
BBG025006	Hapalogenys analis	AAE6130	95	22	2	OTU_97
BBG020005	Hapalogenys analis	AAE6130	95	22	2	OTU_97
GOU101045	Thryssa setirostris	AAC1965	261	97	290	OTU_98
ZBL000334	Thryssa setirostris	AAC1965	261	97	290	OTU_98
GOU101047	Johnius belangerii	AAE2344	108	165	153	OTU_99
GOU101048	Callionymus curvicornis	AAE1306	37	113	99	OTU_100
GOU102866	Callionymus curvicornis	AAE1306	37	113	99	OTU_100
GOU102867	Callionymus curvicornis	AAE1306	37	113	99	OTU_100
GOU102973	Callionymus curvicornis	AAE1306	37	113	99	OTU_100
GOU101049	Chiloscyllium plagiosum	AAC0712	56	89	151	OTU_101
GOU101059	Lethrinus lentjan	AAB0508	118	209	43	OTU_102
GOU101061	Lethrinus lentjan	AAB0508	118	209	43	OTU_102
GOU101063	Eleutheronema tetradactylum	AEE8812	73	118	171	OTU_103
GOU101064	Eleutheronema tetradactylum	AEE8812	73	118	171	OTU_103
GOU101065	Ilisha elongata	AAF2601	99	102	289	OTU_104
GOU101066	Ilisha elongata	AAF2601	99	102	289	OTU_104
GOU101067	Acanthopagrus pacificus	AAC4117	5	45	107	OTU_105
GOU101154	Acanthopagrus pacificus	AAC4117	5	45	107	OTU_105
GOU101156	Acanthopagrus pacificus	AAC4117	5	45	107	OTU_105
GOU101068	Lutjanus vitta	AAB5459	130	39	34	OTU_106
KY371710	Lutjanus vitta	AAB5459	130	39	34	OTU_106
GOU101071	Terapon theraps	AAA9352	256	23	42	OTU_107
GOU101072	Terapon theraps	AAA9352	256	23	42	OTU_107
GOU101073	Terapon theraps	AAA9352	256	23	42	OTU_107
GOU101074	Terapon theraps	AAA9352	256	23	42	OTU_107
GOU101075	Terapon theraps	AAA9352	256	23	42	OTU_107
ZBL000411	Terapon theraps	AAA9352	256	23	42	OTU_107
ZBL000412	Terapon theraps	AAA9352	256	23	42	OTU_107
ZBL000413	Terapon theraps	AAA9352	256	23	42	OTU_107
ZBL000414	Terapon theraps	AAA9352	256	23	42	OTU_107
KY372212	Terapon theraps	AAA9352	256	23	42	OTU_107
BBG003005	Terapon theraps	AAA9352	256	23	42	OTU_107
BBG025007	Terapon theraps	AAA9352	256	23	42	OTU_107
GOU101079	Cheilinus chlorourus	AAB4185	50	205	89	OTU_108
GOU101122	Cheilinus chlorourus	AAB4185	50	205	89	OTU_108
GOU101087	Sphyrna lewini	AAA2403	249	90	150	OTU_109
GOU101098	Lepturacanthus savala	AAD5631	117	14	51	OTU_110
KY371667	Lepturacanthus savala	AAD5631	117	14	51	OTU_110
KY371663	Lepturacanthus savala	AAD5631	117	14	51	OTU_110
KY371665	Lepturacanthus savala	AAD5631	117	14	51	OTU_110
KY371668	Lepturacanthus savala	AAD5631	117	14	51	OTU_110
KY371669	Lepturacanthus savala	AAD5631	117	14	51	OTU_110
KY371662	Lepturacanthus savala	AAD5631	117	14	51	OTU_110
KY371661	Lepturacanthus savala	AAD5631	117	14	51	OTU_110
GOU101102	Lutjanus johnii	AAC7492	125	39	199	OTU_111
GOU101104	Lutjanus johnii	AAC7492	125	39	199	OTU_111
GOU101105	Lutjanus johnii	AAC7492	125	39	199	OTU_111
GOU101106	Lutjanus johnii	AAC7492	125	39	199	OTU_111
GOU101103	Lutjanus russellii	ABY9305	127	39	36	OTU_112
KY371704	Lutjanus russellii	ABY9305	127	39	36	OTU_112
KY371705	Lutjanus russellii	ABY9305	127	39	36	OTU_112
KY371708	Lutjanus russellii	ABY9305	127	39	36	OTU_112
GOU101109	Gerres filamentosus	ADC2070	89	131	80	OTU_113
KY371548	Gerres filamentosus	ADC2070	89	131	80	OTU_113
GOU101111	Epinephelus coioides	AAB8389	80	193	269	OTU_114
GOU101112	Brotula multibarbata	AAC5342	36	5	264	OTU_115
GOU101125	Cheiloprion labiatus	AAH7892	51	57	261	OTU_116
GOU101132	Scorpaenopsis ramaraoi	ACV8398	228	195	271	OTU_117
GOU101151	Acanthopagrus chinshira	AAD8653	3	46	260	OTU_118
GOU101152	Acanthopagrus chinshira	AAD8653	3	46	260	OTU_118
GOU101153	Acanthopagrus chinshira	AAD8653	3	46	260	OTU_118
GOU101155	Acanthopagrus chinshira	AAD8653	3	46	260	OTU_118
GOU101334	Acanthopagrus chinshira	AAD8653	3	46	260	OTU_118
GOU101333	Carcharhinus limbatus	AAA5251	42	90	149	OTU_119
KY371265	Callionymus japonicus	ADX1544	38	116	98	OTU_120
KY371264	Callionymus japonicus	ADX1544	38	116	98	OTU_120
GOU101692	Calliurichthys japonicus	ADX1544	38	116	98	OTU_120
GOU101699	Calliurichthys japonicus	ADX1544	38	116	98	OTU_120
GOU101700	Calliurichthys japonicus	ADX1544	38	116	98	OTU_120
GOU101761	Calliurichthys japonicus	ADX1544	38	116	98	OTU_120
GOU101693	Rogadius asper	ADB0099	207	121	124	OTU_121
GOU101763	Rogadius asper	ADB0099	207	121	124	OTU_121
GOU101694	Callionymus octostigmatus	ACS6839	39	114	101	OTU_122
GOU101695	Callionymus octostigmatus	ACS6839	39	114	101	OTU_122
GOU101696	Callionymus octostigmatus	ACS6839	39	114	101	OTU_122
GOU101697	Callionymus octostigmatus	ACS6839	39	114	101	OTU_122
GOU101698	Callionymus octostigmatus	ACS6839	39	114	101	OTU_122
GOU101762	Callionymus octostigmatus	ACS6839	39	114	101	OTU_122
GOU101805	Callionymus octostigmatus	ACS6839	39	114	101	OTU_122
GOU101806	Callionymus octostigmatus	ACS6839	39	114	101	OTU_122
GOU102527	Callionymus octostigmatus	ACS6839	39	114	101	OTU_122
GOU101715	Albula glossodonta	ADB0849	10	1	294	OTU_123
GOU101764	Gymnothorax thyrsoideus	AAE6836	93	118	284	OTU_124
GOU101765	Choerodon azurio	AAC2145	58	198	247	OTU_125
GOU101766	Nemipterus furcosus	AAC1934	147	179	72	OTU_126
GOU101767	Nemipterus furcosus	AAC1934	147	179	72	OTU_126
GOU101851	Nemipterus furcosus	AAC1934	147	179	72	OTU_126
ZBL001016	Nemipterus furcosus	AAC1934	147	179	72	OTU_126
KY371807	Nemipterus furcosus	AAC1934	147	179	72	OTU_126
KY371806	Nemipterus furcosus	AAC1934	147	179	72	OTU_126
GOU101783	Aesopia cornuta	AED2479	9	161	159	OTU_127
GOU101786	Aesopia cornuta	AED2479	9	161	159	OTU_127
GOU101784	Arnoglossu smacrolophus	ADL3807	26	201	164	OTU_128
GOU101785	Aseraggodes kobensis	AAE5430	27	160	162	OTU_129
GOU101787	Lutjanus stellatus	AAB7684	129	39	198	OTU_130
GOU101789	Scolecenchelys macroptera	N/A	216	118	282	OTU_131
GOU101790	Opistognathus macrolepis	ADL5707	159	31	39	OTU_132
GOU101791	Opistognathus macrolepis	ADL5707	159	31	39	OTU_132
GOU101792	Opistognathus macrolepis	ADL5707	159	31	39	OTU_132
GOU101793	Uropterygius micropterus	N/A	278	118	283	OTU_133
GOU101817	Callionymus planus	AAE1306	40	115	100	OTU_134
GOU101818	Callionymus planus	AAE1306	40	115	100	OTU_134
GOU101819	Callionymus planus	AAE1306	40	115	100	OTU_134
GOU101820	Callionymus planus	AAE1306	40	115	100	OTU_134
GOU101821	Callionymus planus	AAE1306	40	115	100	OTU_134
GOU101830	Harpadon nehereus	AAC1123	96	30	187	OTU_135
GOU102961	Harpadon nehereus	AAC1123	96	30	187	OTU_135
ZBL000621	Harpadon nehereus	AAC1123	96	30	187	OTU_135
GOU101852	Nemipterus nemurus	AAF2301	151	186	73	OTU_136
ZBL001010	Nemipterus nemurus	AAF2301	151	186	73	OTU_136
ZBL001011	Nemipterus nemurus	AAF2301	151	186	73	OTU_136
ZBL001015	Nemipterus nemurus	AAF2301	151	186	73	OTU_136
ZBL001017	Nemipterus nemurus	AAF2301	151	186	73	OTU_136
ZBL001018	Nemipterus nemurus	AAF2301	151	186	73	OTU_136
BBG416007	Nemipterus nemurus	AAF2301	151	186	73	OTU_136
BBG416008	Nemipterus nemurus	AAF2301	151	186	73	OTU_136
KY371819	Nemipterus nemurus	AAF2301	151	186	73	OTU_136
KY371818	Nemipterus nemurus	AAF2301	151	186	73	OTU_136
GOU101854	Onigocia spinosa	AAE1074	158	122	126	OTU_137
GOU101855	Onigocia spinosa	AAE1074	158	122	126	OTU_137
GOU101856	Onigocia spinosa	AAE1074	158	122	126	OTU_137
GOU101857	Onigocia spinosa	AAE1074	158	122	126	OTU_137
GOU101858	Onigocia spinosa	AAE1074	158	122	126	OTU_137
GOU101859	Onigocia macrolepis	ADL4130	157	123	125	OTU_138
GOU101860	Onigocia macrolepis	ADL4130	157	123	125	OTU_138
BBG416005	Onigocia macrolepis	ADL4130	157	123	125	OTU_138
BBG416006	Onigocia macrolepis	ADL4130	157	123	125	OTU_138
GOU101861	Sarda orientalis	AAB9484	208	6	215	OTU_139
GOU101985	Scorpaenopsis papuensis	AAD9142	227	195	272	OTU_140
GOU102074	Pennahia argentata	AAF5564	178	168	154	OTU_141
GOU102075	Pomacanthus annularis	AAF1425	192	71	249	OTU_142
GOU102533	Myersina filifer	AAR4680	140	81	139	OTU_143
GOU102534	Myersina filifer	AAR4680	140	81	139	OTU_143
GOU102535	Myersina filifer	AAR4680	140	81	139	OTU_143
GOU103065	Myersina filifer	AAR4680	140	81	140	OTU_143
KY371771	Myersina filifer	AAR4680	140	81	140	OTU_143
KY371776	Myersina filifer	AAR4680	140	81	140	OTU_143
KY371775	Myersina filifer	AAR4680	140	81	140	OTU_143
KY371774	Myersina filifer	AAR4680	140	81	140	OTU_143
GOU102536	Cryptocentrus pavoninoides	AED2597	60	83	67	OTU_144
GOU102537	Cryptocentrus pavoninoides	AED2597	60	83	67	OTU_144
GOU102538	Cryptocentrus pavoninoides	AED2597	60	83	67	OTU_144
GOU102539	Myersina crocata	N/A	139	82	232	OTU_145
GOU102542	Thysanophrys chiltonae	AAY8773	263	120	278	OTU_146
GOU102573	Tosana niwae	ACB3154	264	27	189	OTU_147
GOU102574	Abudefduf vaigiensis	ACK8109	2	57	203	OTU_148
GOU102644	Ichthyscopus lebeck	ADB0364	98	60	14	OTU_149
GOU102645	Ichthyscopus lebeck	ADB0364	98	60	14	OTU_149
GOU102646	Ichthyscopus lebeck	ADB0364	98	60	14	OTU_149
GOU102647	Plectropomus oligacanthus	AAD0971	188	117	266	OTU_150
GOU102766	Chaetodon octofasciatus	AAB3684	46	35	224	OTU_151
GOU102703	Seriola dumerili	AAB5912	233	154	178	OTU_152
GOU102709	Branchiostegus argentatus	AAB7613	34	3	48	OTU_153
GOU102710	Branchiostegus argentatus	AAB7613	34	3	48	OTU_153
ZBL000980	Branchiostegus argentatus	AAB7613	34	3	48	OTU_153
ZBL000981	Branchiostegus argentatus	AAB7613	34	3	48	OTU_153
BBG416034	Branchiostegus argentatus	AAB7613	34	3	48	OTU_153
BBG416040	Branchiostegus argentatus	AAB7613	34	3	48	OTU_153
KY371254	Branchiostegus argentatus	AAB7613	34	3	48	OTU_153
KY371252	Branchiostegus argentatus	AAB7613	34	3	48	OTU_153
KY371239	Branchiostegus argentatus	AAB7613	34	3	48	OTU_153
KY371257	Branchiostegus argentatus	AAB7613	34	3	48	OTU_153
KY371256	Branchiostegus argentatus	AAB7613	34	3	48	OTU_153
KY371255	Branchiostegus argentatus	AAB7613	34	3	48	OTU_153
KY371251	Branchiostegus argentatus	AAB7613	34	3	48	OTU_153
KY371250	Branchiostegus argentatus	AAB7613	34	3	48	OTU_153
KY371253	Branchiostegus argentatus	AAB7613	34	3	48	OTU_153
GOU102741	Ostorhinchus pleuron	ABZ1276	161	73	96	OTU_154
GOU102743	Ostorhinchus pleuron	ABZ1276	161	73	96	OTU_154
GOU102744	Ostorhinchus pleuron	ABZ1276	161	73	96	OTU_154
GOU102745	Ostorhinchus pleuron	ABZ1276	161	73	96	OTU_154
GOU102746	Ostorhinchus pleuron	ABZ1276	161	73	96	OTU_154
GOU102747	Ostorhinchus pleuron	ABZ1276	161	73	96	OTU_154
GOU102965	Ostorhinchus pleuron	AAC1244	161	73	96	OTU_154
GOU102977	Ostorhinchus pleuron	ABZ1276	161	73	96	OTU_154
GOU102978	Ostorhinchus pleuron	ABZ1276	161	73	96	OTU_154
GOU102979	Ostorhinchus pleuron	ABZ1276	161	73	96	OTU_154
GOU102980	Ostorhinchus pleuron	ABZ1276	161	73	96	OTU_154
GOU102757	Nemipterus nematophorus	ACB4285	150	180	77	OTU_155
GOU102756	Nemipterus nematophorus	ACB4285	150	180	77	OTU_155
GOU102758	Nemipterus nematophorus	ACB4285	150	180	77	OTU_155
GOU102759	Nemipterus nematophorus	ACB4285	150	180	77	OTU_155
GOU102760	Nemipterus nematophorus	ACB4285	150	180	77	OTU_155
GOU102742	Apogonichthyoides niger	N/A	21	73	255	OTU_156
GOU102761	Chelmon rostratus	AAC1139	54	37	62	OTU_157
GOU102762	Chelmon rostratus	AAC1139	54	37	62	OTU_157
GOU102763	Chelmon rostratus	AAC1139	54	37	62	OTU_157
GOU102764	Chelmon rostratus	AAC1139	54	37	62	OTU_157
GOU102765	Chelmon rostratus	AAC1139	54	37	62	OTU_157
KY371340	Chelmon rostratus	AAC1139	54	37	62	OTU_157
KY371339	Chelmon rostratus	AAC1139	54	37	62	OTU_157
GOU102702	Scolopsis taenioptera	AAB7416	219	65	70	OTU_158
GOU103011	Scolopsis taenioptera	AAB7416	219	65	70	OTU_158
GOU102799	Scomberoides tol	AAC4577	222	155	177	OTU_159
GOU102800	Scomberoides tol	AAC4577	222	155	177	OTU_159
GOU102801	Scomberoides tol	AAC4577	222	155	177	OTU_159
GOU102802	Scomberoides tol	AAC4577	222	155	177	OTU_159
GOU102803	Scomberoides tol	AAC4577	222	155	177	OTU_159
GOU102805	Gerres japonicus	AAC0382	90	132	81	OTU_160
GOU102806	Gerres japonicus	AAC0382	90	132	81	OTU_160
GOU102807	Gerres japonicus	AAC0382	90	132	81	OTU_160
GOU102809	Upeneus tragula	AAB9327	276	134	241	OTU_161
GOU102810	Sebastiscus marmoratus	AAE9821	230	4	49	OTU_162
GOU102811	Sebastiscus marmoratus	AAE9821	230	4	49	OTU_162
GOU102812	Sebastiscus marmoratus	AAE9821	230	4	49	OTU_162
GOU102813	Sebastiscus marmoratus	AAE9821	230	4	49	OTU_162
GOU102970	Sebastiscus marmoratus	AAE9821	230	4	49	OTU_162
GOU102971	Sebastiscus marmoratus	AAE9821	230	4	49	OTU_162
GOU102972	Sebastiscus marmoratus	AAE9821	230	4	49	OTU_162
GOU102814	Nematalosa japonica	AAE6129	143	126	143	OTU_163
GOU102815	Nematalosa japonica	AAE6129	143	126	143	OTU_163
ZBL000329	Nematalosa japonica	AAE6129	143	126	143	OTU_163
ZBL000330	Nematalosa japonica	AAE6129	143	126	143	OTU_163
ZBL000331	Nematalosa japonica	AAE6129	143	126	143	OTU_163
ZBL000332	Nematalosa japonica	AAE6129	143	126	143	OTU_163
ZBL000333	Nematalosa japonica	AAE6129	143	126	142	OTU_163
ZBL000568	Nematalosa japonica	AAE6129	143	126	143	OTU_163
ZBL000626	Nematalosa japonica	AAE6129	143	126	142	OTU_163
ZBL000628	Nematalosa japonica	AAE6129	143	126	143	OTU_163
GOU102816	Moolgarda perusii	AAD2032	135	70	28	OTU_164
ZBL000637	Moolgarda perusii	AAD2032	135	70	28	OTU_164
GOU102817	Parapristipoma trilineatum	AAD1519	172	19	58	OTU_165
GOU102818	Parapristipoma trilineatum	AAD1519	172	19	58	OTU_165
KY371874	Parapristipoma trilineatum	AAD1519	172	19	58	OTU_165
GOU102820	Cephalopholis boenak	AAB3684	43	194	115	OTU_166
GOU102821	Cephalopholis boenak	AAB3684	43	194	115	OTU_166
GOU102822	Cephalopholis boenak	AAB3684	43	194	115	OTU_166
GOU102823	Cephalopholis boenak	AAB3684	43	194	115	OTU_166
GOU102849	Leiognathus berbis	AAC0238	114	108	111	OTU_167
GOU102850	Leiognathus berbis	AAC0238	114	108	111	OTU_167
KY371653	Leiognathus berbis	AAC0238	114	108	111	OTU_167
KY371649	Leiognathus berbis	AAC0238	114	108	111	OTU_167
GOU102851	Solea ovata	AAC4898	243	163	12	OTU_168
GOU103059	Solea ovata	AAC4898	243	163	12	OTU_168
GOU102852	Trachinotus anak	AAC3391	267	157	18	OTU_169
GOU102853	Trachinotus anak	AAC3391	267	157	18	OTU_169
GOU102854	Trachinotus anak	AAC3391	267	157	18	OTU_169
GOU102855	Trachinotus anak	AAC3391	267	157	18	OTU_169
GOU102864	Sillago japonica	AAE9678	239	15	60	OTU_170
GOU102865	Sillago japonica	AAE9678	239	15	60	OTU_170
GOU102944	Terapon puta	ADC1919	255	25	40	OTU_171
GOU102945	Terapon puta	ADC1919	255	25	40	OTU_171
GOU102946	Terapon puta	ADC1919	255	25	40	OTU_171
GOU102947	Terapon puta	ADC1919	255	25	40	OTU_171
GOU102948	Terapon puta	ADC1919	255	25	40	OTU_171
KY372207	Terapon puta	ADC1919	255	25	40	OTU_171
KY372208	Terapon puta	ADC1919	255	25	40	OTU_171
KY372206	Terapon puta	ADC1919	255	25	40	OTU_171
GOU102962	Bleekeria anguilliviridis	ADX8645	30	199	92	OTU_172
GOU102963	Bleekeria anguilliviridis	ADX8645	30	199	92	OTU_172
GOU103064	Bleekeria anguilliviridis	ADX8645	30	199	92	OTU_172
GOU102964	Upeneus sundaicus	AAC7718	275	134	240	OTU_173
GOU102966	Chelidonichthys kumu	AAD3116	52	207	246	OTU_174
GOU102968	Minous monodactylus	AAX3943	133	88	122	OTU_175
GOU102969	Minous monodactylus	AAX3943	133	88	122	OTU_175
GOU102974	Apogonichthyoides cathetogramma	AAD9793	20	73	256	OTU_176
GOU102975	Pennahia anea	AAB5645	177	171	8	OTU_177
ZBL000266	Pennahia anea	AAB5645	177	171	8	OTU_177
ZBL000267	Pennahia anea	AAB5645	177	171	8	OTU_177
BBG006006	Pennahia anea	AAB5645	177	171	8	OTU_177
BBG002001	Pennahia anea	AAB5645	177	171	8	OTU_177
GOU102997	Evynnis cardinalis	AAC2906	87	51	104	OTU_178
GOU102998	Evynnis cardinalis	AAC2906	87	51	104	OTU_178
GOU102999	Evynnis cardinalis	AAC2906	87	52	104	OTU_178
GOU103000	Evynnis cardinalis	AAC2906	87	53	104	OTU_178
GOU103001	Evynnis cardinalis	AAC2906	87	54	104	OTU_178
ZBL000437	Evynnis cardinalis	AAC2906	87	56	104	OTU_178
ZBL000485	Evynnis cardinalis	AAC2906	87	55	104	OTU_178
ZBL000491	Evynnis cardinalis	AAC2906	87	52	104	OTU_178
ZBL000492	Evynnis cardinalis	AAC2906	87	51	104	OTU_178
ZBL000493	Evynnis cardinalis	AAC2906	87	54	104	OTU_178
ZBL000524	Evynnis cardinalis	AAC2906	87	53	104	OTU_178
ZBL000525	Evynnis cardinalis	AAC2906	87	52	104	OTU_178
ZBL000591	Evynnis cardinalis	AAC2906	87	49	104	OTU_178
BBG416019	Evynnis cardinalis	AAC2906	87	48	104	OTU_178
BBG416024	Evynnis cardinalis	AAC2906	87	48	104	OTU_178
KY371521	Evynnis cardinalis	AAC2906	87	50	104	OTU_178
KY371522	Evynnis cardinalis	AAC2906	87	55	104	OTU_178
KY371517	Evynnis cardinalis	AAC2906	87	50	104	OTU_178
KY371515	Evynnis cardinalis	AAC2906	87	50	104	OTU_178
KY371525	Evynnis cardinalis	AAC2906	87	50	104	OTU_178
KY371518	Evynnis cardinalis	AAC2906	87	50	104	OTU_178
KY371524	Evynnis cardinalis	AAC2906	87	50	104	OTU_178
GOU103002	Ephippus orbis	AAC5920	76	59	91	OTU_179
GOU103003	Ephippus orbis	AAC5920	76	59	91	OTU_179
KY371454	Ephippus orbis	AAC5920	76	59	91	OTU_179
KY371453	Ephippus orbis	AAC5920	76	59	91	OTU_179
GOU103004	Scatophagus argus	AAB3528	215	71	30	OTU_180
GOU103031	Scatophagus argus	AAB3528	215	71	30	OTU_180
GOU103032	Scatophagus argus	AAB3528	215	71	30	OTU_180
GOU103008	Scorpaenopsis neglecta	AAJ1950	226	196	120	OTU_181
BBG025011	Scorpaenopsis neglecta	AAJ1950	226	196	120	OTU_181
GOU103016	Platycephalus.sp	AAB2373	102	32	277	OTU_182
GOU103018	Konosirus punctatus	AAD1616	110	128	286	OTU_183
GOU103019	Konosirus punctatus	AAD1616	110	128	286	OTU_183
GOU103020	Konosirus punctatus	AAD1616	110	128	286	OTU_183
GOU103021	Konosirus punctatus	AAD1616	110	128	286	OTU_183
GOU103022	Konosirus punctatus	AAD1616	110	128	286	OTU_183
GOU103023	Konosirus punctatus	AAD1616	110	128	286	OTU_183
GOU103033	Mugil cephalus	AAE6694	136	69	192	OTU_184
GOU103034	Mugil cephalus	AAE6694	136	69	192	OTU_184
GOU103035	Mugil cephalus	AAE6694	136	69	192	OTU_184
GOU103040	Dendrophysa russelii	AAD4938	69	167	5	OTU_185
GOU103041	Dendrophysa russelii	AAD4938	69	167	5	OTU_185
GOU103042	Dendrophysa russelii	AAD4938	69	167	5	OTU_185
GOU103043	Dendrophysa russelii	AAD4938	69	167	5	OTU_185
GOU103044	Dendrophysa russelii	AAD4938	69	167	5	OTU_185
GOU103050	Pelates quadrilineatus	AAA9700	176	24	207	OTU_186
GOU103052	Tridentiger barbatus	ACH6952	271	86	230	OTU_187
GOU103057	Cynoglossus macrolepidotus	AAC4819	64	118	168	OTU_188
GOU103058	Cynoglossus puncticeps	AAB9547	65	118	166	OTU_189
GOU103069	Cynoglossus puncticeps	AAB9547	65	118	166	OTU_189
GOU103051	Psenopsis anomala	ADB3769	200	10	54	OTU_190
ZBL000555	Psenopsis anomala	ADB3769	200	10	54	OTU_190
ZBL000847	Psenopsis anomala	ADB3769	200	10	54	OTU_190
ZBL000848	Psenopsis anomala	ADB3769	200	10	54	OTU_190
KY372056	Psenopsis anomala	ADB3769	200	10	54	OTU_190
KY372045	Psenopsis anomala	ADB3769	200	10	54	OTU_190
KY372057	Psenopsis anomala	ADB3769	200	10	54	OTU_190
KY372059	Psenopsis anomala	ADB3769	200	10	54	OTU_190
KY372060	Psenopsis anomala	ADB3769	200	10	54	OTU_190
KY372058	Psenopsis anomala	ADB3769	200	10	54	OTU_190
KY372061	Psenopsis anomala	ADB3769	200	10	54	OTU_190
BBG010002	Psenopsis anomala	ADB3769	200	10	54	OTU_190
BBG024003	Psenopsis anomala	ADB3769	200	10	54	OTU_190
GOU103062	Liachirus melanospilos	AAE3406	121	160	163	OTU_191
GOU103063	Gerres oblongus	AAC1288	92	133	235	OTU_192
GOU103060	Zebrias zebra	AAB8224	283	161	160	OTU_193
GOU103067	Escualosa thoracata	ACK7920	85	127	131	OTU_194
GOU103068	Escualosa thoracata	ACK7920	85	127	131	OTU_194
GOU103070	Bostrychus sinensis	ADC7409	31	27	190	OTU_195
GOU103071	Bostrychus sinensis	ADC7409	31	27	190	OTU_195
GOU103072	Bostrychus sinensis	ADC7409	31	27	190	OTU_195
GOU103073	Bostrychus sinensis	ADC7409	31	27	190	OTU_195
GOU103074	Bostrychus sinensis	ADC7409	31	27	190	OTU_195
GOU103082	Sillago sihama	ABZ1631	240	17	223	OTU_196
GOU103088	Sillago sihama	ABZ1631	240	17	223	OTU_196
ZBL000924	Sillago sihama	ABZ1631	240	17	223	OTU_196
GOU103258	Jaydia smithi	AED0260	105	74	95	OTU_197
GOU103260	Jaydia smithi	ACG9497	105	74	95	OTU_197
GOU103261	Jaydia smithi	ACG9497	105	74	95	OTU_197
GOU103265	Jaydia smithi	ACG9497	105	74	95	OTU_197
GOU103259	Jaydia truncata	AED0260	105	74	95	OTU_197
GOU103263	Jaydia truncata	AED0260	105	74	95	OTU_197
GOU103262	Jaydia carinatus	AAE6811	103	75	93	OTU_198
GOU103264	Jaydia carinatus	AAE6811	103	75	93	OTU_198
GOU103266	Jaydia carinatus	AAE6811	103	75	93	OTU_198
GOU103624	Scomberoides lysan	AAB0512	221	156	17	OTU_199
GOU103625	Scomberoides lysan	AAB0512	221	156	17	OTU_199
GOU103626	Scomberoides lysan	AAB0512	221	156	17	OTU_199
GOU103627	Scomberoides lysan	AAB0512	221	156	17	OTU_199
GOU103628	Scomberoides lysan	AAB0512	221	156	17	OTU_199
GOU103635	Siganus canaliculatus	AAB8846	236	63	38	OTU_200
GOU103636	Siganus canaliculatus	AAB8846	236	63	38	OTU_200
GOU103637	Siganus canaliculatus	AAB8846	236	63	38	OTU_200
GOU103638	Siganus canaliculatus	ACS6328	236	63	38	OTU_200
GOU103639	Siganus canaliculatus	ACS6328	236	63	38	OTU_200
ZBL000585	Siganus canaliculatus	ACS6328	236	63	38	OTU_200
BBG003009	Siganus canaliculatus	AAB8846	236	63	205	OTU_200
GOU103640	Plectorhinchus vittatus	AAF2980	187	18	218	OTU_201
GOU103642	Zebrasoma velifer	AAB3789	281	67	206	OTU_202
GOU103643	Naso hexacanthus	AAE3577	141	71	195	OTU_203
GOU103644	Naso unicornis	AAC8042	142	71	194	OTU_204
ZBL000261	Decapterus maruadsi	AAB6796	68	148	20	OTU_205
ZBL000262	Decapterus maruadsi	AAB6796	68	148	20	OTU_205
ZBL000272	Decapterus maruadsi	AAB6796	68	148	20	OTU_205
ZBL000273	Decapterus maruadsi	AAB6796	68	148	20	OTU_205
ZBL000430	Decapterus maruadsi	AAB6796	68	148	20	OTU_205
ZBL000521	Decapterus maruadsi	AAB6796	68	148	20	OTU_205
ZBL000544	Decapterus maruadsi	AAB6796	68	148	20	OTU_205
ZBL000545	Decapterus maruadsi	AAB6796	68	148	20	OTU_205
ZBL000546	Decapterus maruadsi	AAB6796	68	148	20	OTU_205
ZBL000547	Decapterus maruadsi	AAB6796	68	148	20	OTU_205
ZBL000548	Decapterus maruadsi	AAB6796	68	148	20	OTU_205
ZBL000549	Decapterus maruadsi	AAB6796	68	148	20	OTU_205
ZBL000550	Decapterus maruadsi	AAB6796	68	148	20	OTU_205
ZBL000982	Decapterus maruadsi	AAB6796	68	148	20	OTU_205
BBG416015	Decapterus maruadsi	AAB6796	68	148	20	OTU_205
BBG416016	Decapterus maruadsi	AAB6796	68	148	20	OTU_205
KY371419	Decapterus maruadsi	AAB6796	68	148	20	OTU_205
KY371417	Decapterus maruadsi	AAB6796	68	148	20	OTU_205
KY371416	Decapterus maruadsi	AAB6796	68	148	20	OTU_205
KY371418	Decapterus maruadsi	AAB6796	68	148	20	OTU_205
BBG006011	Decapterus maruadsi	AAB6796	68	148	20	OTU_205
BBG003008	Decapterus maruadsi	AAB6796	68	148	20	OTU_205
BBG024001	Decapterus maruadsi	AAB6796	68	148	20	OTU_205
ZBL000265	Johnius trewavasae	ACV6843	109	166	4	OTU_206
ZBL000531	Johnius trewavasae	ACV6843	109	166	4	OTU_206
ZBL000575	Johnius trewavasae	ACV6843	109	166	4	OTU_206
ZBL000633	Johnius trewavasae	ACV6843	109	166	4	OTU_206
ZBL000634	Johnius trewavasae	ACV6843	109	166	4	OTU_206
ZBL000915	Johnius trewavasae	ACV6843	109	166	4	OTU_206
ZBL000916	Johnius trewavasae	ACV6843	109	166	4	OTU_206
ZBL000917	Johnius trewavasae	ACV6843	109	166	4	OTU_206
ZBL000919	Johnius trewavasae	ACV6843	109	166	4	OTU_206
ZBL000268	Priacanthus macracanthus	AAC1984	196	78	141	OTU_207
ZBL000269	Priacanthus macracanthus	AAC1984	196	78	141	OTU_207
ZBL000270	Priacanthus macracanthus	AAC1984	196	78	141	OTU_207
ZBL000271	Priacanthus macracanthus	AAC1984	196	78	141	OTU_207
ZBL000542	Priacanthus macracanthus	AAC1984	196	78	141	OTU_207
KY372005	Priacanthus macracanthus	AAC1984	196	78	141	OTU_207
KY371995	Priacanthus macracanthus	AAC1984	196	78	141	OTU_207
KY371996	Priacanthus macracanthus	AAC1984	196	78	141	OTU_207
KY371997	Priacanthus macracanthus	AAC1984	196	78	141	OTU_207
ZBL000274	Fistularia commersonii	AAB8438	88	203	258	OTU_208
ZBL000312	Lophiomus setigerus	AAC1167	122	187	103	OTU_209
BBG025008	Lophiomus setigerus	AAC1167	122	187	103	OTU_209
ZBL000313	Priacanthus tayenus	AAB6613	197	79	102	OTU_210
ZBL000314	Priacanthus tayenus	AAB6613	197	79	102	OTU_210
ZBL000315	Priacanthus tayenus	AAB6613	197	79	102	OTU_210
KY372013	Priacanthus tayenus	AAB6613	197	79	102	OTU_210
KY372011	Priacanthus tayenus	AAB6613	197	79	102	OTU_210
ZBL000316	Nemipterus virgatus	AAB7614	152	182	75	OTU_211
ZBL000317	Nemipterus virgatus	AAB7614	152	182	75	OTU_211
ZBL000318	Nemipterus virgatus	AAB7614	152	182	75	OTU_211
ZBL000319	Nemipterus virgatus	AAB7614	152	182	75	OTU_211
ZBL000320	Nemipterus virgatus	AAB7614	152	182	75	OTU_211
ZBL000977	Nemipterus virgatus	AAB7614	152	182	75	OTU_211
KY371820	Nemipterus virgatus	AAB7614	152	182	75	OTU_211
KY371824	Nemipterus virgatus	AAB7614	152	182	75	OTU_211
KY371825	Nemipterus virgatus	AAB7614	152	182	75	OTU_211
ZBL000322	Terapon jarbua	AAA9352	254	26	41	OTU_212
ZBL000426	Terapon jarbua	AAA9352	254	26	41	OTU_212
ZBL000427	Terapon jarbua	ADZ2595	254	26	41	OTU_212
ZBL000541	Terapon jarbua	ADZ2595	254	26	41	OTU_212
ZBL000978	Terapon jarbua	AAA9352	254	26	41	OTU_212
KY372203	Terapon jarbua	AAA9352	254	26	41	OTU_212
ZBL000323	Sphyraena pinguis	AAE9156	247	162	176	OTU_213
ZBL000327	Epinephelus craigi	AAB1345	81	192	118	OTU_214
ZBL000328	Epinephelus craigi	AAB1345	81	192	118	OTU_214
ZBL000342	Alepes kleinii	AAB5772	14	139	19	OTU_215
ZBL000343	Alepes kleinii	AAB5772	14	139	19	OTU_215
ZBL000529	Alepes kleinii	AAB5772	14	139	19	OTU_215
ZBL000530	Alepes kleinii	AAB5772	14	139	19	OTU_215
ZBL000601	Alepes kleinii	AAB5772	14	139	19	OTU_215
KY371113	Alepes kleinii	AAB5772	14	139	19	OTU_215
KY371104	Alepes kleinii	AAB5772	14	139	19	OTU_215
KY371116	Alepes kleinii	AAB5772	14	139	19	OTU_215
KY371103	Alepes kleinii	AAB5772	14	139	19	OTU_215
KY371115	Alepes kleinii	AAB5772	14	139	19	OTU_215
KY371114	Alepes kleinii	AAB5772	14	139	19	OTU_215
KY371111	Alepes kleinii	AAB5772	14	139	19	OTU_215
KY371102	Alepes kleinii	AAB5772	14	139	19	OTU_215
KY371112	Alepes kleinii	AAB5772	14	139	19	OTU_215
ZBL000355	Encrasicholina heteroloba	AAN3675	75	95	136	OTU_216
ZBL000358	Encrasicholina heteroloba	AAN3675	75	95	136	OTU_216
ZBL000402	Zeus faber	AAA7904	284	93	273	OTU_217
ZBL000403	Upeneus sulphureus	AAB6466	274	136	144	OTU_218
ZBL000404	Upeneus sulphureus	AAB6466	274	136	144	OTU_218
ZBL000405	Upeneus sulphureus	AAB6466	274	136	144	OTU_218
ZBL000406	Upeneus sulphureus	AAB6466	274	136	144	OTU_218
ZBL000407	Upeneus sulphureus	AAB6466	274	136	144	OTU_218
ZBL000851	Upeneus sulphureus	AAB6466	274	136	144	OTU_218
KY372346	Upeneus sulphureus	AAB6466	274	136	144	OTU_218
KY372351	Upeneus sulphureus	AAB6466	274	136	144	OTU_218
KY372345	Upeneus sulphureus	AAB6466	274	136	144	OTU_218
KY372349	Upeneus sulphureus	AAB6466	274	136	144	OTU_218
KY372348	Upeneus sulphureus	AAB6466	274	136	144	OTU_218
KY372352	Upeneus sulphureus	AAB6466	274	136	144	OTU_218
KY372353	Upeneus sulphureus	AAB6466	274	136	144	OTU_218
KY372350	Upeneus sulphureus	AAB6466	274	136	144	OTU_218
BBG006001	Upeneus sulphureus	AAB6466	274	136	144	OTU_218
BBG025013	Upeneus sulphureus	AAB6466	274	136	144	OTU_218
ZBL000421	Pampus minor	ADC2043	167	11	57	OTU_219
ZBL000422	Pampus minor	ADC2043	167	11	57	OTU_219
ZBL000423	Pampus minor	AAB6558	167	11	57	OTU_219
ZBL000424	Pampus minor	ADC2043	167	11	57	OTU_219
ZBL000425	Pampus minor	ADC2043	167	11	57	OTU_219
ZBL000560	Pampus minor	ADC2043	167	11	57	OTU_219
ZBL000561	Pampus minor	ADC2043	167	11	57	OTU_219
ZBL000562	Pampus minor	ADC2043	167	11	57	OTU_219
ZBL000563	Pampus minor	ADC2043	167	11	57	OTU_219
ZBL000565	Pampus minor	ADC2043	167	11	57	OTU_219
ZBL000566	Pampus minor	ADC2043	167	11	57	OTU_219
ZBL000642	Pampus minor	ADC2043	167	11	57	OTU_219
ZBL000643	Pampus minor	ADC2043	167	11	57	OTU_219
KY371858	Pampus minor	AAB6558	167	11	57	OTU_219
KY371857	Pampus minor	AAB6558	167	11	57	OTU_219
KY371851	Pampus minor	AAB6558	167	11	57	OTU_219
KY371855	Pampus minor	AAB6558	167	11	57	OTU_219
KY371856	Pampus minor	AAB6558	167	11	57	OTU_219
BBG002003	Pampus minor	AAB6558	167	11	57	OTU_219
BBG002005	Pampus minor	AAB6558	167	11	57	OTU_219
BBG003002	Pampus minor	AAB6558	167	11	57	OTU_219
BBG003003	Pampus minor	AAB6558	167	11	57	OTU_219
ZBL000429	Trachurus japonicus	AAA8614	268	149	21	OTU_220
KY372249	Trachurus japonicus	AAA8614	268	149	21	OTU_220
KY372246	Trachurus japonicus	AAA8614	268	149	21	OTU_220
KY372247	Trachurus japonicus	AAA8614	268	149	21	OTU_220
KY372248	Trachurus japonicus	AAA8614	268	149	21	OTU_220
BBG020003	Trachurus japonicus	AAA8614	268	149	21	OTU_220
ZBL000433	Nemipterus bathybius	AAC6765	146	181	78	OTU_221
KY371790	Nemipterus bathybius	AAC6765	146	181	78	OTU_221
KY371793	Nemipterus bathybius	AAC6765	146	181	78	OTU_221
KY371791	Nemipterus bathybius	AAC6765	146	181	78	OTU_221
KY371792	Nemipterus bathybius	AAC6765	146	181	78	OTU_221
KY371794	Nemipterus bathybius	AAC6765	146	181	78	OTU_221
ZBL000467	Nemipterus japonicus	AAB7614	148	184	74	OTU_222
ZBL000468	Nemipterus japonicus	AAB7614	148	184	74	OTU_222
KY371812	Nemipterus japonicus	AAB7614	148	184	74	OTU_222
KY371808	Nemipterus japonicus	AAB7614	148	184	74	OTU_222
KY371816	Nemipterus japonicus	AAB7614	148	184	74	OTU_222
KY371817	Nemipterus japonicus	AAB7614	148	184	74	OTU_222
KY371809	Nemipterus japonicus	AAB7614	148	184	74	OTU_222
KY371814	Nemipterus japonicus	AAB7614	148	184	74	OTU_222
KY371813	Nemipterus japonicus	AAB7614	148	184	74	OTU_222
KY371811	Nemipterus japonicus	AAB7614	148	184	74	OTU_222
KY371815	Nemipterus japonicus	AAB7614	148	184	74	OTU_222
KY371810	Nemipterus japonicus	AAB7614	148	184	74	OTU_222
ZBL000484	Pennahia pawak	AAF5558	180	169	7	OTU_223
ZBL000486	Pennahia pawak	AAF5558	180	169	7	OTU_223
ZBL000533	Pennahia pawak	AAF5558	180	169	7	OTU_223
ZBL000535	Pennahia pawak	AAF5558	180	169	7	OTU_223
ZBL000571	Pennahia pawak	AAF5558	180	169	7	OTU_223
ZBL000572	Pennahia pawak	AAF5558	180	169	7	OTU_223
ZBL000589	Pennahia pawak	AAF5558	180	169	7	OTU_223
KY371954	Pennahia pawak	AAF5558	180	169	7	OTU_223
BBG006004	Pennahia pawak	AAF5558	180	169	7	OTU_223
ZBL000489	Sardinella jussieu	AAB7262	209	124	129	OTU_224
ZBL000526	Sardinella jussieu	ACI0081	209	124	129	OTU_224
ZBL000527	Sardinella jussieu	AAB7262	209	124	129	OTU_224
ZBL000528	Sardinella jussieu	AAB7262	209	124	129	OTU_224
BBG006008	Sardinella jussieu	AAB7262	209	124	129	OTU_224
ZBL000518	Tylosurus crocodilus	AAB9821	272	176	238	OTU_225
ZBL000519	Tylosurus crocodilus	AAB9821	272	176	238	OTU_225
ZBL000583	Branchiostegus albus	AAF8877	33	3	47	OTU_226
BBG416021	Branchiostegus albus	AAF8877	33	3	47	OTU_226
BBG416037	Branchiostegus albus	AAF8877	33	3	47	OTU_226
KY371234	Branchiostegus albus	AAF8877	33	3	47	OTU_226
KY371238	Branchiostegus albus	AAF8877	33	3	47	OTU_226
KY371237	Branchiostegus albus	AAF8877	33	3	47	OTU_226
KY371236	Branchiostegus albus	AAF8877	33	3	47	OTU_226
KY371235	Branchiostegus albus	AAF8877	33	3	47	OTU_226
KY371232	Branchiostegus albus	AAF8877	33	3	47	OTU_226
ZBL000603	Trachicephalus uranoscopus	ADW7777	265	92	121	OTU_227
ZBL000678	Trachicephalus uranoscopus	ADW7777	265	92	121	OTU_227
ZBL000641	Lactarius lactarius	AAD4634	111	153	26	OTU_228
KY371641	Lactarius lactarius	AAD4634	111	153	26	OTU_228
KY371639	Lactarius lactarius	AAD4634	111	153	26	OTU_228
KY371638	Lactarius lactarius	AAD4634	111	153	26	OTU_228
KY371640	Lactarius lactarius	AAD4634	111	153	26	OTU_228
KY371642	Lactarius lactarius	AAD4634	111	153	26	OTU_228
BBG006009	Lactarius lactarius	AAD4634	111	153	26	OTU_228
ZBL000659	Eubleekeria jonesi	ACB4232	86	109	262	OTU_229
ZBL000660	Eubleekeria jonesi	ACB4232	86	109	262	OTU_229
ZBL000662	Leiognathus equulus	ADC8967	115	111	263	OTU_230
ZBL000663	Leiognathus equulus	ADC8967	115	111	263	OTU_230
ZBL000664	Carangoides malabaricus	AAB3474	41	143	23	OTU_231
ZBL000665	Carangoides malabaricus	AAB3474	41	143	23	OTU_231
KY371296	Carangoides malabaricus	AAZ1598	41	143	23	OTU_231
KY371301	Carangoides malabaricus	AAZ1598	41	143	23	OTU_231
KY371300	Carangoides malabaricus	AAZ1598	41	143	23	OTU_231
KY371295	Carangoides malabaricus	AAZ1598	41	143	23	OTU_231
KY371298	Carangoides malabaricus	AAZ1598	41	143	23	OTU_231
KY371299	Carangoides malabaricus	AAZ1598	41	143	23	OTU_231
KY371297	Carangoides malabaricus	AAZ1598	41	143	23	OTU_231
BBG020001	Carangoides malabaricus	AAB3474	41	143	23	OTU_231
ZBL000687	Arius maculatus	AAD9382	25	106	114	OTU_232
ZBL000688	Arius maculatus	AAC5246	25	106	114	OTU_232
ZBL000689	Arius maculatus	AAD9382	25	106	114	OTU_232
ZBL000752	Oreochromis mossambicus	AEM9980	160	173	152	OTU_233
ZBL000753	Oreochromis mossambicus	AEM9980	160	173	152	OTU_233
ZBL000754	Oreochromis mossambicus	AEM9980	160	173	152	OTU_233
ZBL000755	Oreochromis mossambicus	AEM9980	160	173	152	OTU_233
ZBL000756	Oreochromis mossambicus	AEM9980	160	173	152	OTU_233
ZBL000757	Paramugil.sp	AAC0695	170	69	29	OTU_234
ZBL000761	Paramugil.sp	AAC0695	170	69	29	OTU_234
ZBL000759	Mugilcephalus.sp	N/A	137	69	191	OTU_235
ZBL000983	Parastromateus niger	AAB3884	173	145	24	OTU_236
KY371894	Parastromateus niger	AAB3884	173	145	24	OTU_236
KY371897	Parastromateus niger	AAB3884	173	145	24	OTU_236
KY371895	Parastromateus niger	AAB3884	173	145	24	OTU_236
BBG003010	Parastromateus niger	AAB3884	173	145	24	OTU_236
ZBL001009	Nemipterus aurora	ACE0161	145	183	76	OTU_237
ZBL001013	Nemipterus aurora	ACE0161	145	183	76	OTU_237
KY371783	Nemipterus aurora	ACE0161	145	183	76	OTU_237
KY371782	Nemipterus aurora	ACE0161	145	183	76	OTU_237
KY371781	Nemipterus aurora	ACE0161	145	183	76	OTU_237
ZBL001198	Dysomma anguillare	ADB0874	71	118	281	OTU_238
BBG416011	Ariomma indicum	AAB5941	24	12	216	OTU_239
BBG416012	Ariomma indicum	AAB5941	24	12	216	OTU_239
BBG416013	Nemipterus marginatus	AAX6061	149	185	234	OTU_240
BBG416014	Nemipterus marginatus	AAX6061	149	185	234	OTU_240
BBG416017	Jaydia striata	ADL2758	106	77	94	OTU_241
BBG416038	Jaydia striata	ADL2758	106	77	94	OTU_241
BBG010007	Jaydia striata	ADL2758	106	77	94	OTU_241
BBG416018	Champsodon vorax	N/A	49	118	156	OTU_242
BBG416020	Champsodon vorax	N/A	49	118	156	OTU_242
BBG416023	Jaydia poecilopterus	ADL2758	104	76	250	OTU_243
BBG416028	Jaydia poecilopterus	ADL2758	104	76	250	OTU_243
BBG416027	Photopectoralis bindus	AAC5682	182	110	113	OTU_244
BBG416029	Photopectoralis bindus	AAC5682	182	110	113	OTU_244
KY371961	Photopectoralis bindus	AAC0237	182	110	113	OTU_244
KY371963	Photopectoralis bindus	AAC0237	182	110	113	OTU_244
KY371960	Photopectoralis bindus	AAC0237	182	110	113	OTU_244
KY371958	Photopectoralis bindus	AAC0237	182	110	113	OTU_244
BBG416030	Pristiapogon fraenatus	AAD6833	198	73	97	OTU_245
KY372018	Pristiapogon fraenatus	AAD6833	198	73	97	OTU_245
KY372019	Pristiapogon fraenatus	AAD6833	198	73	97	OTU_245
KY372017	Pristiapogon fraenatus	AAD6833	198	73	97	OTU_245
BBG025009	Pristiapogon fraenatus	AAD6833	198	73	97	OTU_245
BBG416033	Trichiurus brevis	AAD5631	269	13	52	OTU_246
BBG416039	Trichiurus brevis	AAD5631	269	13	52	OTU_246
KY372255	Trichiurus brevis	AAD5631	269	13	52	OTU_246
KY372254	Trichiurus brevis	AAD5631	269	13	52	OTU_246
KY371468	Epinephelus heniochus	AAF1066	82	193	268	OTU_247
KY371337	Chelidoperca margaritifera	ADC1094	53	187	267	OTU_248
KY371130	Amblyotrypauchen arctocephalus	AAN3774	17	86	227	OTU_249
KY371129	Amblyotrypauchen arctocephalus	AAN3774	17	86	66	OTU_249
KY371128	Amblyotrypauchen arctocephalus	AAN3774	17	86	66	OTU_249
KY372091	Rexea prometheoides	AAC9592	205	175	211	OTU_250
KY372186	Sphyraena putnamae	AAC8404	248	151	175	OTU_251
KY372184	Sphyraena putnamae	AAC8404	248	151	175	OTU_251
KY372180	Sphyraena putnamae	AAC8404	248	151	175	OTU_251
KY372179	Sphyraena putnamae	AAC8404	248	151	175	OTU_251
KY372181	Sphyraena putnamae	AAC8404	248	151	175	OTU_251
KY372185	Sphyraena putnamae	AAC8404	248	151	175	OTU_251
KY372174	Sphyraena forsteri	ABX5790	245	152	15	OTU_252
KY372175	Sphyraena forsteri	ADA2828	245	152	15	OTU_252
KY372178	Sphyraena forsteri	ADA2828	245	152	15	OTU_252
KY372176	Sphyraena forsteri	ADA2828	245	152	15	OTU_252
KY372177	Sphyraena forsteri	ADA2828	245	152	15	OTU_252
BBG006002	Sphyraena forsteri	ABX5790	245	152	15	OTU_252
BBG006007	Sphyraena forsteri	ABX5790	245	152	15	OTU_252
KY371978	Polydactylus sexfilis	AAB7311	191	118	172	OTU_253
KY371977	Polydactylus sexfilis	AAB7311	191	118	172	OTU_253
KY371979	Polydactylus sexfilis	AAB7311	191	118	172	OTU_253
KY371175	Atule mate	AAB3382	29	141	145	OTU_254
KY371177	Atule mate	AAB3382	29	141	145	OTU_254
KY371172	Atule mate	AAB3382	29	141	145	OTU_254
KY371174	Atule mate	AAB3382	29	141	145	OTU_254
KY371173	Atule mate	AAB3382	29	141	183	OTU_254
KY371176	Atule mate	AAB3382	29	141	145	OTU_254
BBG010008	Atule mate	AAB3382	29	141	145	OTU_254
KY371170	Atropus atropos	ACE4938	28	144	22	OTU_255
KY371168	Atropus atropos	ACE4938	28	144	22	OTU_255
KY371169	Atropus atropos	ACE4938	28	144	22	OTU_255
KY371167	Atropus atropos	ACE4938	28	144	22	OTU_255
KY371171	Atropus atropos	ACE4938	28	144	22	OTU_255
KY371098	Alectis indica	AAB7827	12	146	25	OTU_256
KY371095	Alectis indica	AAB7826	12	146	25	OTU_256
KY371096	Alectis indica	AAB7827	12	146	25	OTU_256
KY371091	Alectis indica	AAB7827	12	146	25	OTU_256
KY371092	Alectis indica	AAB7826	12	146	25	OTU_256
KY371097	Alectis indica	AAB7826	12	146	25	OTU_256
KY371093	Alectis indica	AAB7827	12	146	25	OTU_256
KY371094	Alectis indica	AAB7827	12	146	25	OTU_256
KY371740	Megalaspis cordyla	AAB5271	131	138	184	OTU_257
KY371742	Megalaspis cordyla	AAB5271	131	138	184	OTU_257
KY371732	Megalaspis cordyla	AAB5271	131	138	184	OTU_257
KY371744	Megalaspis cordyla	AAB5271	131	138	184	OTU_257
KY371741	Megalaspis cordyla	AAB5271	131	138	184	OTU_257
KY371739	Megalaspis cordyla	AAB5271	131	138	184	OTU_257
KY371743	Megalaspis cordyla	AAB5271	131	138	184	OTU_257
KY372151	Selaroides leptolepis	AAC0331	232	150	180	OTU_258
KY372150	Selaroides leptolepis	AAC0331	232	150	180	OTU_258
KY372157	Selaroides leptolepis	AAC0331	232	150	180	OTU_258
KY372155	Selaroides leptolepis	AAC0331	232	150	180	OTU_258
KY372154	Selaroides leptolepis	AAC0331	232	150	180	OTU_258
KY372149	Selaroides leptolepis	AAC0331	232	150	180	OTU_258
KY372148	Selaroides leptolepis	AAC0331	232	150	180	OTU_258
KY372156	Selaroides leptolepis	AAC0331	232	150	180	OTU_258
KY372161	Seriolina nigrofasciata	AAB8501	234	154	179	OTU_259
KY371983	Pomadasys guoraca	ADL5891	193	21	59	OTU_260
KY371980	Pomadasys guoraca	ADL5891	193	21	59	OTU_260
KY371981	Pomadasys guoraca	ADL5891	193	21	59	OTU_260
KY371984	Pomadasys guoraca	ADL5891	193	21	59	OTU_260
KY371982	Pomadasys guoraca	ADL5891	193	21	59	OTU_260
KY371924	Parupeneus heptacanthus	AAB2589	175	137	242	OTU_261
KY372308	Upeneus japonicus	AAB9326	273	135	84	OTU_262
KY372309	Upeneus japonicus	AAB9326	273	135	84	OTU_262
KY372304	Upeneus japonicus	AAB9326	273	135	84	OTU_262
KY372315	Upeneus japonicus	AAB9326	273	135	84	OTU_262
KY372313	Upeneus japonicus	AAB9326	273	135	84	OTU_262
KY372303	Upeneus japonicus	AAB9326	273	135	84	OTU_262
BBG025014	Upeneus japonicus	AAB9326	273	135	84	OTU_262
KY372360	Uranoscopus oligolepis	AAF5853	277	61	147	OTU_263
KY372365	Uranoscopus oligolepis	AAF5853	277	61	148	OTU_263
KY372367	Uranoscopus oligolepis	AAF5853	277	61	147	OTU_263
KY372366	Uranoscopus oligolepis	AAF5853	277	61	147	OTU_263
KY372359	Uranoscopus oligolepis	AAF5853	277	61	148	OTU_263
KY372363	Uranoscopus oligolepis	AAF5853	277	61	147	OTU_263
KY372362	Uranoscopus oligolepis	AAF5853	277	61	148	OTU_263
KY372361	Uranoscopus oligolepis	AAF5853	277	61	147	OTU_263
KY372364	Uranoscopus oligolepis	AAF5853	277	61	147	OTU_263
KY371648	Lateolabrax japonicus	ADB3495	113	71	210	OTU_264
KY372122	Scomberomorus guttatus	AAB0202	224	7	212	OTU_265
KY371147	Apogon semilineatus	AAE7076	19	73	253	OTU_266
KY371146	Apogon semilineatus	AAE7076	19	73	253	OTU_266
KY371143	Apogon semilineatus	AAE7076	19	73	253	OTU_266
KY371099	Alepes djedaba	AAB5772	13	140	181	OTU_267
KY371698	Lutjanus lutjanus	AAA8169	126	39	35	OTU_268
KY371699	Lutjanus lutjanus	AAA8169	126	39	35	OTU_268
KY371673	Lethrinus ornatus	AAE7226	120	208	209	OTU_269
KY371458	Epinephelus areolatus	AAA9821	77	189	270	OTU_270
KY371459	Epinephelus areolatus	AAA9821	77	189	270	OTU_270
KY371090	Alectis ciliaris	AAB7827	11	147	185	OTU_271
KY372382	Xiphasia setifer	ADF6161	279	176	237	OTU_272
KY371122	Alepes melanoptera	AAB5774	15	142	182	OTU_273
BBG006003	Ostorhinchus fasciatus	AAC1242	162	73	251	OTU_274
BBG006005	Jaydia striatodes	ACM4636	107	77	252	OTU_275
BBG002006	Scoliodon macrorhynchos	AAA9906	217	91	1	OTU_276
BBG002007	Scoliodon macrorhynchos	AAA9906	217	91	1	OTU_276
BBG002009	Paratrypauchen microcephalus	AAM5072	174	86	226	OTU_277
BBG002011	Oxyurichthys longicauda	ADX6538	165	80	228	OTU_278
BBG002013	Parachaeturichthys polynema	ADC2423	168	84	231	OTU_279
BBG025001	Sebastapistes strongia	AAC4546	229	2	46	OTU_280
BBG025002	Sebastapistes strongia	AAC4546	229	2	46	OTU_280
BBG025003	Chaetodon modestus	AAC1140	45	36	63	OTU_281
BBG025004	Chaetodon modestus	AAC1140	45	36	63	OTU_281
BBG025010	Acropoma japonicum	AAF0069	8	33	50	OTU_282
BBG020002	Acropoma japonicum	AAF0069	8	33	50	OTU_282
BBG010001	Acropoma japonicum	AAF0069	8	33	50	OTU_282
BBG020006	Bregmaceros nectabanus	ADL8342	35	118	11	OTU_283
BBG020007	Bregmaceros nectabanus	ADL8342	35	118	11	OTU_283
BBG010006	Thamnaconus septentrionalis	AAE3156	257	187	243	OTU_284
BBG024002	Cubiceps whiteleggii	AAB5183	62	12	217	OTU_285
